# Supplementary material for: ﻿A new species of Sinocyclocheilus (Cypriniformes, Cyprinidae) from the Beipan-Jiang in Guizhou, China
Source: Zookeys. 2025 May 13;1238:99–114. doi: 10.3897/zookeys.1238.136371 (PMC12093114; doi:10.3897/zookeys.1238.136371)
Supplement: XML Treatment for Sinocyclocheilus zhenningensis [file zookeys.1238.136371-treatment1.xml]

<!DOCTYPE tp:taxon-treatment
  PUBLIC "-//TaxonX//DTD Taxonomic Treatment Publishing DTD v0 20100105//EN" "tax-treatment-NSO.dtd">
<tp:taxon-treatment xmlns:tp="http://www.plazi.org/taxpub"><tp:treatment-meta><kwd-group><label>Taxon classification</label><kwd>
                <named-content content-type="kingdom">Animalia</named-content>
              </kwd><kwd>
                <named-content content-type="order">Cypriniformes</named-content>
              </kwd><kwd>
                <named-content content-type="family">Cyprinidae</named-content>
              </kwd></kwd-group><mixed-citation publication-type="journal"><person-group><name><surname>Wang</surname><given-names>Leishan</given-names></name><name><surname>Luo</surname><given-names>Qi</given-names></name><name><surname>Zhang</surname><given-names>Renyi</given-names></name></person-group><article-title>﻿A new species of <italic><tp:taxon-name><tp:taxon-name-part taxon-name-part-type="genus" reg="Sinocyclocheilus">Sinocyclocheilus</tp:taxon-name-part></tp:taxon-name></italic> (<tp:taxon-name><tp:taxon-name-part taxon-name-part-type="order">Cypriniformes</tp:taxon-name-part></tp:taxon-name>, <tp:taxon-name><tp:taxon-name-part taxon-name-part-type="family">Cyprinidae</tp:taxon-name-part></tp:taxon-name>) from the Beipan-Jiang in Guizhou, China</article-title><source>Zookeys</source><day>13</day><month>05</month><year>2025</year><volume>1238</volume><fpage>99</fpage><lpage>114</lpage><pub-id pub-id-type="doi">10.3897/zookeys.1238.136371</pub-id></mixed-citation></tp:treatment-meta><tp:nomenclature><label>﻿</label><tp:taxon-name>
              <object-id xmlns:xlink="http://www.w3.org/1999/xlink" content-type="arpha" xlink:type="simple">616BC856-365E-5603-9820-5E195DEA6521</object-id>
              <tp:taxon-name-part taxon-name-part-type="genus" reg="Sinocyclocheilus">Sinocyclocheilus</tp:taxon-name-part>
              <tp:taxon-name-part taxon-name-part-type="species" reg="zhenningensis">zhenningensis</tp:taxon-name-part>
              <object-id xmlns:xlink="http://www.w3.org/1999/xlink" content-type="zoobank" xlink:type="simple">https://zoobank.org/D5D2598D-C4EF-4F17-8FA0-5DBDB4A7903A</object-id>
            </tp:taxon-name><tp:taxon-status xmlns:xlink="http://www.w3.org/1999/xlink" xlink:type="simple">sp. nov.</tp:taxon-status><xref ref-type="fig" rid="F1">Figs 1</xref><xref ref-type="fig" rid="F2">, 2</xref><xref ref-type="table" rid="T2">, Table 2</xref></tp:nomenclature><tp:treatment-sec sec-type="Holotype" id="SECID0EPQAI"><title>Holotype.</title><p>GZNUSLS202201109, one specimen (ZN-7), 98.5 mm <abbrev xmlns:xlink="http://www.w3.org/1999/xlink" xlink:title="standard length" id="ABBRID0EVQAI" xlink:type="simple">SL</abbrev>; Dabang-He of Beipan-Jiang at Kongma Village (<named-content xmlns:xlink="http://www.w3.org/1999/xlink" content-type="dwc:verbatimCoordinates" xlink:type="simple"><named-content content-type="geo-json" specific-use="{&#34;type&#34;:&#34;Point&#34;,&#34;coordinates&#34;:[105.613611,26.240000]}" id="NCID0E3QAI" xlink:type="simple">26°14'24"N, 105°36'49"E</named-content></named-content>), Biandanshan Town, Zhenning County, Anshun City, Guizhou Province, China; collected by Renyi Zhang and Qi Luo on 5 January 2022.</p></tp:treatment-sec><tp:treatment-sec sec-type="Paratype" id="SECID0EBRAI"><title>Paratype.</title><p>GZNUSLS202307047–51, five specimens, 59.3–142.1 mm <abbrev xmlns:xlink="http://www.w3.org/1999/xlink" xlink:title="standard length" id="ABBRID0EHRAI" xlink:type="simple">SL</abbrev>, Dabang-He of Beipan-Jiang at Aozizhai village (<named-content xmlns:xlink="http://www.w3.org/1999/xlink" content-type="dwc:verbatimCoordinates" xlink:type="simple"><named-content content-type="geo-json" specific-use="{&#34;type&#34;:&#34;Point&#34;,&#34;coordinates&#34;:[106.431389,23.194167]}" id="NCID0EORAI" xlink:type="simple">23°11'39"N, 106°25'53"E</named-content></named-content>), Biandanshan Town, Zhenning County, Anshun City, Guizhou Province, China; collected by Renyi Zhang, Leishan Wang, Huan Cheng, and Renrong Huang in 8–9 July 2023. GZNUSLS202201060, GZNUSLS202201108, two specimens, 74.3–95.8 mm <abbrev xmlns:xlink="http://www.w3.org/1999/xlink" xlink:title="standard length" id="ABBRID0ETRAI" xlink:type="simple">SL</abbrev>; all other data same as holotype.</p></tp:treatment-sec><tp:treatment-sec sec-type="etymology" id="SECID0EXRAI"><title>Etymology.</title><p>The specific epithet, used as a noun in apposition, is derived from the name of the type locality (Zhenning County). We propose this new cavefish with the English common name Zhenning Golden-lined Barbel and the Chinese common name Zhèn níng Jīn Xiàn Bā (镇宁金线鲃).</p></tp:treatment-sec><tp:treatment-sec sec-type="diagnosis" id="SECID0E3RAI"><title>Diagnosis.</title><p>The new species is assigned to the <italic><tp:taxon-name><tp:taxon-name-part taxon-name-part-type="genus" reg="Sinocyclocheilus">S.</tp:taxon-name-part><tp:taxon-name-part taxon-name-part-type="species" reg="cyphotergous">cyphotergous</tp:taxon-name-part></tp:taxon-name></italic>-<italic><tp:taxon-name><tp:taxon-name-part taxon-name-part-type="genus" reg="Sinocyclocheilus">S.</tp:taxon-name-part><tp:taxon-name-part taxon-name-part-type="species" reg="multipunctatus">multipunctatus</tp:taxon-name-part></tp:taxon-name></italic> group of the genus <italic><tp:taxon-name><tp:taxon-name-part taxon-name-part-type="genus" reg="Sinocyclocheilus">Sinocyclocheilus</tp:taxon-name-part></tp:taxon-name></italic> based on the <italic><abbrev xmlns:xlink="http://www.w3.org/1999/xlink" xlink:title="mitochondrial cytochrome b" id="ABBRID0EATAI" xlink:type="simple">Cytb</abbrev></italic> genes phylogenetic analysis and morphological characters. <italic><tp:taxon-name><tp:taxon-name-part taxon-name-part-type="genus" reg="Sinocyclocheilus">Sinocyclocheilus</tp:taxon-name-part><tp:taxon-name-part taxon-name-part-type="species" reg="zhenningensis">zhenningensis</tp:taxon-name-part></tp:taxon-name></italic> sp. nov. can be differentiated from other known congeners by the following combination of morphological characters: (1) normal eyes (5.8%–8.2% <abbrev xmlns:xlink="http://www.w3.org/1999/xlink" xlink:title="standard length" id="ABBRID0EPTAI" xlink:type="simple">SL</abbrev>) (vs absence or degeneration), presence of pigmentation (vs absence); no horn structure (vs presence), with a humpback (vs absence); (2) pelvic-fin rays ii-8 (vs i-8), dorsal-fin rays iii-8, stiff and stout last unbranched ray (vs soft and no serrations); (3) body depth normal (26.5%–30.1% <abbrev xmlns:xlink="http://www.w3.org/1999/xlink" xlink:title="standard length" id="ABBRID0ETTAI" xlink:type="simple">SL</abbrev>) and covered with irregular black spots (vs no irregular black spots), body scaled, but scales buried beneath the skin (vs absence or degeneration); (4) lateral line complete (vs absence or degeneration), flat and slightly curved at the bottom of the corresponding dorsal fin, 42–47 lateral line pored scales (vs &gt; 47); and (5) pectoral-fin length short, not reaching anterior base of pelvic fin (vs pectoral-fin length reaching or exceeding anterior base of pelvic fin).</p></tp:treatment-sec><tp:treatment-sec sec-type="description" id="SECID0EXTAI"><title>Description.</title><p>General body appearance is given in Fig. <xref ref-type="fig" rid="F1">1</xref>. Measurement distances and meristic counts are shown in Table <xref ref-type="table" rid="T2">2</xref>. Dorsal fin with three unbranched and eight-branched rays; pelvic fin with two unbranched and eight-branched anal-fin rays iii-6(5); pectoral fin with one unbranched and five-branched rays. Fifteen pre-dorsal vertebrae; total vertebrae 38 (<italic>N</italic> = 1); 9–10 inner-gill rakers on first gill arch (in eight specimens). Body scaled, but scales buried beneath the skin, covered with irregular black spots. Lateral line complete from uppermost point of gill slit to caudal-fin base, with 42–47 pored scales.</p><fig id="F1" position="float" orientation="portrait"><object-id xmlns:xlink="http://www.w3.org/1999/xlink" content-type="doi" xlink:type="simple">10.3897/zookeys.1238.136371.figure1</object-id><object-id xmlns:xlink="http://www.w3.org/1999/xlink" content-type="arpha" xlink:type="simple">DEB3F576-C6B4-54D4-955F-DFAD4CBA68C8</object-id><label>Figure 1.</label><caption><p><italic><tp:taxon-name><tp:taxon-name-part taxon-name-part-type="genus" reg="Sinocyclocheilus">Sinocyclocheilus</tp:taxon-name-part><tp:taxon-name-part taxon-name-part-type="species" reg="zhenningensis">zhenningensis</tp:taxon-name-part></tp:taxon-name></italic> (GZNUSLS202201109, ZN-7), holotype, 123.5 mm <abbrev xmlns:xlink="http://www.w3.org/1999/xlink" xlink:title="standard length" id="ABBRID0E1UAI" xlink:type="simple">SL</abbrev>; lateral (<bold>A</bold>), dorsal (<bold>B</bold>), and ventral (<bold>C</bold>) view of body. Live photo (<bold>D</bold>). Scale bar: 10 mm.</p></caption><graphic xmlns:xlink="http://www.w3.org/1999/xlink" xlink:href="zookeys-1238-099_article-136371__-g001.jpg" position="float" orientation="portrait" xlink:type="simple" id="oo_1328974.jpg"><uri content-type="original_file" xlink:type="simple">https://binary.pensoft.net/fig/1328974</uri></graphic></fig><fig id="F2" position="float" orientation="portrait"><object-id xmlns:xlink="http://www.w3.org/1999/xlink" content-type="doi" xlink:type="simple">10.3897/zookeys.1238.136371.figure2</object-id><object-id xmlns:xlink="http://www.w3.org/1999/xlink" content-type="arpha" xlink:type="simple">1A14DF6A-800A-5A38-A76F-99C9EB5289C1</object-id><label>Figure 2.</label><caption><p><italic><tp:taxon-name><tp:taxon-name-part taxon-name-part-type="genus" reg="Sinocyclocheilus">Sinocyclocheilus</tp:taxon-name-part><tp:taxon-name-part taxon-name-part-type="species" reg="zhenningensis">zhenningensis</tp:taxon-name-part></tp:taxon-name></italic> sp. nov., paratype (GZNUSLS202201108, ZN-6), 94.2 mm <abbrev xmlns:xlink="http://www.w3.org/1999/xlink" xlink:title="standard length" id="ABBRID0E5VAI" xlink:type="simple">SL</abbrev>. Micro-<abbrev xmlns:xlink="http://www.w3.org/1999/xlink" xlink:title="computed tomography" id="ABBRID0ECWAI" xlink:type="simple">CT</abbrev> scanning image of paratype; lateral view.</p></caption><graphic xmlns:xlink="http://www.w3.org/1999/xlink" xlink:href="zookeys-1238-099_article-136371__-g002.jpg" position="float" orientation="portrait" xlink:type="simple" id="oo_1328975.jpg"><uri content-type="original_file" xlink:type="simple">https://binary.pensoft.net/fig/1328975</uri></graphic></fig><p>Body moderately elongated and laterally compressed, deeper than wide, with maximum depth immediately at dorsal-fin origin. Dorsal profile gently arched from snout tip to dorsal-fin origin, Pelvic-fin insertion anterior to vertical through dorsal-fin origin. ventral profile of head slightly curved, rounded between pectoral- and pelvic-fin insertion, and slightly concave or straight from pelvic-fin insertion to caudal-fin base.</p><p>Head triangular and compressed slightly, longer than deep, deeper than wide. Two pairs of nostrils, distance between tip of snout and anterior margin of orbit, exactly half of distance between two nostrils. Mouth subterminal and horse shoe-shaped; upper jaw slightly longer than lower jaw. Two pairs of barbels; rostral pair underneath anterior nostril, short and only slightly beyond posterior edge of posterior nostrils; maxillary barbels short, extending beyond anterior edge of eye, not reaching posterior-most edge of gill cover. Eye large, rounded. Gill rakers well-developed, with 9–10 in first branchial arch.</p><p>Dorsal fin with three unbranched and eight branched rays; last unbranched ray rigid at its base and gradually becoming softer toward the tip; with prominent serrations along its posterior edge; origin approximately halfway between tip of snout and caudal-fin base. Pectoral fin short, with one unbranched ray and 15 branched rays, inserted immediately under posterior-most edge of gill cover, tip of adpressed rays approaching to pelvic-fin insertion. Pelvic fins relatively short, with two unbranched rays and eight branched rays; inserted below dorsal-fin origin; tip of adpressed rays not extending to anus. Anal fin with three unbranched rays and 5 or 6 branched rays; origin slightly posterior to anus, and closer to pelvic-fin insertion than to caudal-fin base. Caudal fin deeply forked.</p></tp:treatment-sec><tp:treatment-sec sec-type="Coloration" id="SECID0EOWAI"><title>Coloration.</title><p>In freshly collected individuals, ground color of body golden yellow or brown dorsally and laterally, and pale whitish on belly. A distinct gold line above lateral line, anteriorly lighter, and many black bars of various sizes scattered over dorsum. Dark yellow band along middle of flank before anal-fin origin, anteriorly deeper and becoming narrower backwards to end in a large rounded black bar on caudal-fin base, with five squarish brown blotches immediately above and five indistinct vertical bars below lateral line before anal-fin origin, and from then many small black bars on nearby area close to lateral line. Dorsal fin hyaline with pigments along branched rays, pectoral and pelvic fins white, and caudal fin grey and white, with black spots scattering on the middle of caudal-fin lobes to form an indistinct W-shaped mark.</p><p>In formalin-preserved individuals, dorsum and flank dark grey, chest and abdomen white with yellow, grey-white dorsal and caudal fins, pelvic- and pectoral-fins white. The preserved specimens in alcohol, showed distinct markings on their bodies, characterized by black spots of varying size, generally located exclusively above the lateral line, while fewer or no black spots below the lateral line were observed in the soaked specimens.</p></tp:treatment-sec><tp:treatment-sec sec-type="distribution" id="SECID0EUWAI"><title>Distribution and habitat.</title><p>The holotype and paratype specimens were obtained from a karst cave in a subterranean river. The coexisting fishes include <italic><tp:taxon-name><tp:taxon-name-part taxon-name-part-type="genus" reg="Pterocryptis">Pterocryptis</tp:taxon-name-part><tp:taxon-name-part taxon-name-part-type="species" reg="anomala">anomala</tp:taxon-name-part></tp:taxon-name></italic> Herre, 1933 and an unidentified species of <italic><tp:taxon-name><tp:taxon-name-part taxon-name-part-type="genus" reg="Triplophysa">Triplophysa</tp:taxon-name-part></tp:taxon-name></italic>. There are many karst landforms in the area of the Dabang-He, a tributary of the Beipan-Jiang (Fig. <xref ref-type="fig" rid="F3">3</xref>). The entrance of the cave is less than 1.5 meters in width. The subterranean river drains into the Dabang-He (Fig. <xref ref-type="fig" rid="F4">4</xref>).</p><fig id="F3" position="float" orientation="portrait"><object-id xmlns:xlink="http://www.w3.org/1999/xlink" content-type="doi" xlink:type="simple">10.3897/zookeys.1238.136371.figure3</object-id><object-id xmlns:xlink="http://www.w3.org/1999/xlink" content-type="arpha" xlink:type="simple">7178BEB7-6BF1-59FA-89F9-83A62BFA6B2B</object-id><label>Figure 3.</label><caption><p>The sampling site of <italic><tp:taxon-name><tp:taxon-name-part taxon-name-part-type="genus" reg="Sinocyclocheilus">Sinocyclocheilus</tp:taxon-name-part><tp:taxon-name-part taxon-name-part-type="species" reg="zhenningensis">zhenningensis</tp:taxon-name-part></tp:taxon-name></italic> sp. nov.</p></caption><graphic xmlns:xlink="http://www.w3.org/1999/xlink" xlink:href="zookeys-1238-099_article-136371__-g003.jpg" position="float" orientation="portrait" xlink:type="simple" id="oo_1328976.jpg"><uri content-type="original_file" xlink:type="simple">https://binary.pensoft.net/fig/1328976</uri></graphic></fig><fig id="F4" position="float" orientation="portrait"><object-id xmlns:xlink="http://www.w3.org/1999/xlink" content-type="doi" xlink:type="simple">10.3897/zookeys.1238.136371.figure4</object-id><object-id xmlns:xlink="http://www.w3.org/1999/xlink" content-type="arpha" xlink:type="simple">A8DD24D3-F40C-5036-A845-B6FD1EABC426</object-id><label>Figure 4.</label><caption><p>The epigean entrance of the karst cave and subterranean river at the type locality of <italic><tp:taxon-name><tp:taxon-name-part taxon-name-part-type="genus" reg="Sinocyclocheilus">S.</tp:taxon-name-part><tp:taxon-name-part taxon-name-part-type="species" reg="zhenningensis">zhenningensis</tp:taxon-name-part></tp:taxon-name></italic> sp. nov., located in Zhenning County, Anshun City, Guizhou Province, China.</p></caption><graphic xmlns:xlink="http://www.w3.org/1999/xlink" xlink:href="zookeys-1238-099_article-136371__-g004.jpg" position="float" orientation="portrait" xlink:type="simple" id="oo_1328977.jpg"><uri content-type="original_file" xlink:type="simple">https://binary.pensoft.net/fig/1328977</uri></graphic></fig></tp:treatment-sec><tp:treatment-sec sec-type="Genetic evidence from phylogenetic analysis" id="SECID0EEZAI"><title>Genetic evidence from phylogenetic analysis.</title><p>The <italic><abbrev xmlns:xlink="http://www.w3.org/1999/xlink" xlink:title="mitochondrial cytochrome b" id="ABBRID0ELZAI" xlink:type="simple">Cytb</abbrev></italic> dataset, 1140 bp in length, was used to reconstruct phylogenetic relationships of sampled species of <italic><tp:taxon-name><tp:taxon-name-part taxon-name-part-type="genus" reg="Sinocyclocheilus">Sinocyclocheilus</tp:taxon-name-part></tp:taxon-name></italic>. Three amplified <italic><abbrev xmlns:xlink="http://www.w3.org/1999/xlink" xlink:title="mitochondrial cytochrome b" id="ABBRID0EXZAI" xlink:type="simple">Cytb</abbrev></italic> sequences of this new species have been submitted to GenBank (Table <xref ref-type="table" rid="T1">1</xref>). The analysis revealed that <italic><tp:taxon-name><tp:taxon-name-part taxon-name-part-type="genus" reg="Sinocyclocheilus">S.</tp:taxon-name-part><tp:taxon-name-part taxon-name-part-type="species" reg="zhenningensis">zhenningensis</tp:taxon-name-part></tp:taxon-name></italic> sp. nov. is sister to the <italic><tp:taxon-name><tp:taxon-name-part taxon-name-part-type="genus" reg="Sinocyclocheilus">S.</tp:taxon-name-part><tp:taxon-name-part taxon-name-part-type="species" reg="cyphotergous">cyphotergous</tp:taxon-name-part></tp:taxon-name></italic>-<italic><tp:taxon-name><tp:taxon-name-part taxon-name-part-type="genus" reg="Sinocyclocheilus">S.</tp:taxon-name-part><tp:taxon-name-part taxon-name-part-type="species" reg="multipunctatus">multipunctatus</tp:taxon-name-part></tp:taxon-name></italic> subclade with strong support (bootstrap values = 1) (Fig. <xref ref-type="fig" rid="F5">5</xref>). In the <abbrev xmlns:xlink="http://www.w3.org/1999/xlink" xlink:title="Bayesian inference" id="ABBRID0EE2AI" xlink:type="simple">BI</abbrev> phylogenetic tree, the <italic><tp:taxon-name><tp:taxon-name-part taxon-name-part-type="genus" reg="Sinocyclocheilus">S.</tp:taxon-name-part><tp:taxon-name-part taxon-name-part-type="species" reg="cyphotergous">cyphotergous</tp:taxon-name-part></tp:taxon-name></italic>-<italic><tp:taxon-name><tp:taxon-name-part taxon-name-part-type="genus" reg="Sinocyclocheilus">S.</tp:taxon-name-part><tp:taxon-name-part taxon-name-part-type="species" reg="multipunctatus">multipunctatus</tp:taxon-name-part></tp:taxon-name></italic> group (<xref ref-type="bibr" rid="B21">Shao et al. 2024</xref>) is nested within the <italic><tp:taxon-name><tp:taxon-name-part taxon-name-part-type="genus" reg="Sinocyclocheilus">S.</tp:taxon-name-part><tp:taxon-name-part taxon-name-part-type="species" reg="cyphotergous">cyphotergous</tp:taxon-name-part></tp:taxon-name></italic> group (<xref ref-type="bibr" rid="B31">Zhao and Zhang 2009</xref>) (Fig. <xref ref-type="fig" rid="F5">5</xref>). The genetic distances of <italic><tp:taxon-name><tp:taxon-name-part taxon-name-part-type="genus" reg="Sinocyclocheilus">S.</tp:taxon-name-part><tp:taxon-name-part taxon-name-part-type="species" reg="zhenningensis">zhenningensis</tp:taxon-name-part></tp:taxon-name></italic> sp. nov. ranged from 3.8% (with <italic><tp:taxon-name><tp:taxon-name-part taxon-name-part-type="genus" reg="Sinocyclocheilus">S.</tp:taxon-name-part><tp:taxon-name-part taxon-name-part-type="species" reg="cyphotergous">cyphotergous</tp:taxon-name-part></tp:taxon-name></italic>) to 4.6% (with <italic><tp:taxon-name><tp:taxon-name-part taxon-name-part-type="genus" reg="Sinocyclocheilus">S.</tp:taxon-name-part><tp:taxon-name-part taxon-name-part-type="species" reg="punctatus">punctatus</tp:taxon-name-part></tp:taxon-name></italic>) in the <italic><tp:taxon-name><tp:taxon-name-part taxon-name-part-type="genus" reg="Sinocyclocheilus">S.</tp:taxon-name-part><tp:taxon-name-part taxon-name-part-type="species" reg="cyphotergous">cyphotergous</tp:taxon-name-part></tp:taxon-name></italic>-<italic><tp:taxon-name><tp:taxon-name-part taxon-name-part-type="genus" reg="Sinocyclocheilus">S.</tp:taxon-name-part><tp:taxon-name-part taxon-name-part-type="species" reg="multipunctatus">multipunctatus</tp:taxon-name-part></tp:taxon-name></italic> group (Table <xref ref-type="table" rid="T3">3</xref>). The minimum genetic distance between <italic><tp:taxon-name><tp:taxon-name-part taxon-name-part-type="genus" reg="Sinocyclocheilus">S.</tp:taxon-name-part><tp:taxon-name-part taxon-name-part-type="species" reg="zhenningensis">zhenningensis</tp:taxon-name-part></tp:taxon-name></italic> sp. nov. and <italic><tp:taxon-name><tp:taxon-name-part taxon-name-part-type="genus" reg="Sinocyclocheilus">S.</tp:taxon-name-part><tp:taxon-name-part taxon-name-part-type="species" reg="cyphotergous">cyphotergous</tp:taxon-name-part></tp:taxon-name></italic> (Table <xref ref-type="table" rid="T3">3</xref>) exceeds the threshold of 2% mitochondrial DNA variation, and both can be clearly distinguished morphologically.</p><table-wrap id="T3" position="float" orientation="portrait"><label>Table 3.</label><caption><p>The <abbrev xmlns:xlink="http://www.w3.org/1999/xlink" xlink:title="Kimura 2-parameter" id="ABBRID0ET6AI" xlink:type="simple">K2P</abbrev> genetic distance (%) in <italic><abbrev xmlns:xlink="http://www.w3.org/1999/xlink" xlink:title="mitochondrial cytochrome b" id="ABBRID0EY6AI" xlink:type="simple">Cytb</abbrev></italic> sequences between species in the <italic><tp:taxon-name><tp:taxon-name-part taxon-name-part-type="genus" reg="Sinocyclocheilus">S.</tp:taxon-name-part><tp:taxon-name-part taxon-name-part-type="species" reg="multipunctatus">multipunctatus</tp:taxon-name-part></tp:taxon-name></italic>-<italic><tp:taxon-name><tp:taxon-name-part taxon-name-part-type="genus" reg="Sinocyclocheilus">S.</tp:taxon-name-part><tp:taxon-name-part taxon-name-part-type="species" reg="cyphotergous">cyphotergous</tp:taxon-name-part></tp:taxon-name></italic> group.</p></caption><table id="TID0E6CCI" rules="all"><tbody><tr><th rowspan="1" colspan="1">Order</th><th rowspan="1" colspan="1">Species</th><th rowspan="1" colspan="1">1</th><th rowspan="1" colspan="1">2</th><th rowspan="1" colspan="1">3</th><th rowspan="1" colspan="1">4</th><th rowspan="1" colspan="1">5</th><th rowspan="1" colspan="1">6</th><th rowspan="1" colspan="1">7</th><th rowspan="1" colspan="1">8</th></tr><tr><td rowspan="1" colspan="1">1</td><td rowspan="1" colspan="1"><italic><tp:taxon-name><tp:taxon-name-part taxon-name-part-type="genus" reg="Sinocyclocheilus">S.</tp:taxon-name-part><tp:taxon-name-part taxon-name-part-type="species" reg="zhenningensis">zhenningensis</tp:taxon-name-part></tp:taxon-name></italic> ZN-8</td><td rowspan="1" colspan="1">0.0</td><td rowspan="1" colspan="1"/><td rowspan="1" colspan="1"/><td rowspan="1" colspan="1"/><td rowspan="1" colspan="1"/><td rowspan="1" colspan="1"/><td rowspan="1" colspan="1"/><td rowspan="1" colspan="1"/></tr><tr><td rowspan="1" colspan="1">2</td><td rowspan="1" colspan="1"><italic><tp:taxon-name><tp:taxon-name-part taxon-name-part-type="genus" reg="Sinocyclocheilus">S.</tp:taxon-name-part><tp:taxon-name-part taxon-name-part-type="species" reg="zhenningensis">zhenningensis</tp:taxon-name-part></tp:taxon-name></italic> ZN-2</td><td rowspan="1" colspan="1">0.2</td><td rowspan="1" colspan="1">0.0</td><td rowspan="1" colspan="1"/><td rowspan="1" colspan="1"/><td rowspan="1" colspan="1"/><td rowspan="1" colspan="1"/><td rowspan="1" colspan="1"/><td rowspan="1" colspan="1"/></tr><tr><td rowspan="1" colspan="1">3</td><td rowspan="1" colspan="1"><italic><tp:taxon-name><tp:taxon-name-part taxon-name-part-type="genus" reg="Sinocyclocheilus">S.</tp:taxon-name-part><tp:taxon-name-part taxon-name-part-type="species" reg="zhenningensis">zhenningensis</tp:taxon-name-part></tp:taxon-name></italic> ZN-3</td><td rowspan="1" colspan="1">0.0</td><td rowspan="1" colspan="1">0.2</td><td rowspan="1" colspan="1">0.0</td><td rowspan="1" colspan="1"/><td rowspan="1" colspan="1"/><td rowspan="1" colspan="1"/><td rowspan="1" colspan="1"/><td rowspan="1" colspan="1"/></tr><tr><td rowspan="1" colspan="1">4</td><td rowspan="1" colspan="1">
                      <italic>
                        <tp:taxon-name><tp:taxon-name-part taxon-name-part-type="genus" reg="Sinocyclocheilus">S.</tp:taxon-name-part><tp:taxon-name-part taxon-name-part-type="species" reg="multipunctatus">multipunctatus</tp:taxon-name-part></tp:taxon-name>
                      </italic>
                    </td><td rowspan="1" colspan="1">4.1</td><td rowspan="1" colspan="1">4.3</td><td rowspan="1" colspan="1">4.1</td><td rowspan="1" colspan="1">0.0</td><td rowspan="1" colspan="1"/><td rowspan="1" colspan="1"/><td rowspan="1" colspan="1"/><td rowspan="1" colspan="1"/></tr><tr><td rowspan="1" colspan="1">5</td><td rowspan="1" colspan="1">
                      <italic>
                        <tp:taxon-name><tp:taxon-name-part taxon-name-part-type="genus" reg="Sinocyclocheilus">S.</tp:taxon-name-part><tp:taxon-name-part taxon-name-part-type="species" reg="punctatus">punctatus</tp:taxon-name-part></tp:taxon-name>
                      </italic>
                    </td><td rowspan="1" colspan="1">4.4</td><td rowspan="1" colspan="1">4.6</td><td rowspan="1" colspan="1">4.4</td><td rowspan="1" colspan="1">2.7</td><td rowspan="1" colspan="1">0.0</td><td rowspan="1" colspan="1"/><td rowspan="1" colspan="1"/><td rowspan="1" colspan="1"/></tr><tr><td rowspan="1" colspan="1">6</td><td rowspan="1" colspan="1">
                      <italic>
                        <tp:taxon-name><tp:taxon-name-part taxon-name-part-type="genus" reg="Sinocyclocheilus">S.</tp:taxon-name-part><tp:taxon-name-part taxon-name-part-type="species" reg="sanxiaensis">sanxiaensis</tp:taxon-name-part></tp:taxon-name>
                      </italic>
                    </td><td rowspan="1" colspan="1">4.3</td><td rowspan="1" colspan="1">4.5</td><td rowspan="1" colspan="1">4.3</td><td rowspan="1" colspan="1">1.1</td><td rowspan="1" colspan="1">2.8</td><td rowspan="1" colspan="1">0.0</td><td rowspan="1" colspan="1"/><td rowspan="1" colspan="1"/></tr><tr><td rowspan="1" colspan="1">7</td><td rowspan="1" colspan="1">
                      <italic>
                        <tp:taxon-name><tp:taxon-name-part taxon-name-part-type="genus" reg="Sinocyclocheilus">S.</tp:taxon-name-part><tp:taxon-name-part taxon-name-part-type="species" reg="cyphotergous">cyphotergous</tp:taxon-name-part></tp:taxon-name>
                      </italic>
                    </td><td rowspan="1" colspan="1">3.8</td><td rowspan="1" colspan="1">4.0</td><td rowspan="1" colspan="1">3.8</td><td rowspan="1" colspan="1">0.9</td><td rowspan="1" colspan="1">2.9</td><td rowspan="1" colspan="1">1.5</td><td rowspan="1" colspan="1">0.0</td><td rowspan="1" colspan="1"/></tr><tr><td rowspan="1" colspan="1">8</td><td rowspan="1" colspan="1">
                      <italic>
                        <tp:taxon-name><tp:taxon-name-part taxon-name-part-type="genus" reg="Sinocyclocheilus">S.</tp:taxon-name-part><tp:taxon-name-part taxon-name-part-type="species" reg="guiyang">guiyang</tp:taxon-name-part></tp:taxon-name>
                      </italic>
                    </td><td rowspan="1" colspan="1">4.0</td><td rowspan="1" colspan="1">4.2</td><td rowspan="1" colspan="1">4.0</td><td rowspan="1" colspan="1">2.5</td><td rowspan="1" colspan="1">2.3</td><td rowspan="1" colspan="1">3.3</td><td rowspan="1" colspan="1">2.7</td><td rowspan="1" colspan="1">0.0</td></tr></tbody></table></table-wrap><fig id="F5" position="float" orientation="portrait"><object-id xmlns:xlink="http://www.w3.org/1999/xlink" content-type="doi" xlink:type="simple">10.3897/zookeys.1238.136371.figure5</object-id><object-id xmlns:xlink="http://www.w3.org/1999/xlink" content-type="arpha" xlink:type="simple">3E0D8E90-285D-5E54-AE50-F7DF29408C22</object-id><label>Figure 5.</label><caption><p>The Bayesian inference (<abbrev xmlns:xlink="http://www.w3.org/1999/xlink" xlink:title="Bayesian inference" id="ABBRID0EVMBI" xlink:type="simple">BI</abbrev>) tree of <italic><tp:taxon-name><tp:taxon-name-part taxon-name-part-type="genus" reg="Sinocyclocheilus">Sinocyclocheilus</tp:taxon-name-part></tp:taxon-name></italic> species based on the mitochondrial <italic><abbrev xmlns:xlink="http://www.w3.org/1999/xlink" xlink:title="mitochondrial cytochrome b" id="ABBRID0EBNBI" xlink:type="simple">Cytb</abbrev></italic> gene. Bayesian posterior probabilities are indicated at the nodes; only values exceeding 0.75 were displayed. The light blue area indicates the <italic><tp:taxon-name><tp:taxon-name-part taxon-name-part-type="genus" reg="Sinocyclocheilus">S.</tp:taxon-name-part><tp:taxon-name-part taxon-name-part-type="species" reg="cyphotergous">cyphotergous</tp:taxon-name-part></tp:taxon-name></italic>-<italic><tp:taxon-name><tp:taxon-name-part taxon-name-part-type="genus" reg="Sinocyclocheilus">S.</tp:taxon-name-part><tp:taxon-name-part taxon-name-part-type="species" reg="multipunctatus">multipunctatus</tp:taxon-name-part></tp:taxon-name></italic> group.</p></caption><graphic xmlns:xlink="http://www.w3.org/1999/xlink" xlink:href="zookeys-1238-099_article-136371__-g005.jpg" position="float" orientation="portrait" xlink:type="simple" id="oo_1328978.jpg"><uri content-type="original_file" xlink:type="simple">https://binary.pensoft.net/fig/1328978</uri></graphic></fig></tp:treatment-sec><tp:treatment-sec><!--Section generated to contain objects referenced in tp:taxon-treatment.--><table-wrap id="T2" position="float" orientation="portrait"><label>Table 2.</label><caption><p>Morphometric measurements of the holotype and seven paratypes of <italic><tp:taxon-name><tp:taxon-name-part taxon-name-part-type="genus" reg="Sinocyclocheilus">Sinocyclocheilus</tp:taxon-name-part><tp:taxon-name-part taxon-name-part-type="species" reg="zhenningensis">zhenningensis</tp:taxon-name-part></tp:taxon-name></italic> sp. nov. (<italic>N</italic> = 8).</p></caption><table id="TID0EZNAI" rules="all"><tbody><tr><th rowspan="2" colspan="1">Morphometric information</th><th rowspan="1" colspan="1">Holotype</th><th rowspan="1" colspan="7">Paratypes (<italic>N</italic> = 7)</th></tr><tr><th rowspan="1" colspan="1">ZN-7</th><th rowspan="1" colspan="1">ZN-1</th><th rowspan="1" colspan="1">ZN-2</th><th rowspan="1" colspan="1">ZN-3</th><th rowspan="1" colspan="1">ZN-4</th><th rowspan="1" colspan="1">ZN-5</th><th rowspan="1" colspan="1">ZN-6</th><th rowspan="1" colspan="1">ZN-8</th></tr><tr><td rowspan="1" colspan="1">Total length (TL, mm)</td><td rowspan="1" colspan="1">123.5</td><td rowspan="1" colspan="1">175.3</td><td rowspan="1" colspan="1">116.6</td><td rowspan="1" colspan="1">116.4</td><td rowspan="1" colspan="1">106.5</td><td rowspan="1" colspan="1">79.1</td><td rowspan="1" colspan="1">94.2</td><td rowspan="1" colspan="1">122.7</td></tr><tr><td rowspan="1" colspan="1">Standard length (<abbrev xmlns:xlink="http://www.w3.org/1999/xlink" xlink:title="standard length" id="ABBRID0ECJBG" xlink:type="simple">SL</abbrev>, mm)</td><td rowspan="1" colspan="1">98.5</td><td rowspan="1" colspan="1">142.1</td><td rowspan="1" colspan="1">89.9</td><td rowspan="1" colspan="1">92.4</td><td rowspan="1" colspan="1">82.9</td><td rowspan="1" colspan="1">59.3</td><td rowspan="1" colspan="1">74.3</td><td rowspan="1" colspan="1">95.8</td></tr><tr><td rowspan="1" colspan="1">Head length (HL, mm)</td><td rowspan="1" colspan="1">28.7</td><td rowspan="1" colspan="1">40.1</td><td rowspan="1" colspan="1">26.2</td><td rowspan="1" colspan="1">26.6</td><td rowspan="1" colspan="1">25.0</td><td rowspan="1" colspan="1">18.1</td><td rowspan="1" colspan="1">22.7</td><td rowspan="1" colspan="1">28.2</td></tr><tr><td rowspan="1" colspan="9">% <bold><abbrev xmlns:xlink="http://www.w3.org/1999/xlink" xlink:title="standard length" id="ABBRID0EALBG" xlink:type="simple">SL</abbrev></bold></td></tr><tr><td rowspan="1" colspan="1">Body depth</td><td rowspan="1" colspan="1">29.3</td><td rowspan="1" colspan="1">26.8</td><td rowspan="1" colspan="1">30.1</td><td rowspan="1" colspan="1">26.5</td><td rowspan="1" colspan="1">29.2</td><td rowspan="1" colspan="1">29.7</td><td rowspan="1" colspan="1">27.1</td><td rowspan="1" colspan="1">28.7</td></tr><tr><td rowspan="1" colspan="1">Pre-dorsal length</td><td rowspan="1" colspan="1">57.2</td><td rowspan="1" colspan="1">53.6</td><td rowspan="1" colspan="1">58.1</td><td rowspan="1" colspan="1">57.4</td><td rowspan="1" colspan="1">56.9</td><td rowspan="1" colspan="1">58.2</td><td rowspan="1" colspan="1">56.7</td><td rowspan="1" colspan="1">54.1</td></tr><tr><td rowspan="1" colspan="1">Dorsal-fin base length</td><td rowspan="1" colspan="1">13.8</td><td rowspan="1" colspan="1">12.6</td><td rowspan="1" colspan="1">13.5</td><td rowspan="1" colspan="1">15.6</td><td rowspan="1" colspan="1">15.2</td><td rowspan="1" colspan="1">16.2</td><td rowspan="1" colspan="1">14.9</td><td rowspan="1" colspan="1">15.0</td></tr><tr><td rowspan="1" colspan="1">Dorsal-fin length</td><td rowspan="1" colspan="1">19.4</td><td rowspan="1" colspan="1">18.4</td><td rowspan="1" colspan="1">23.0</td><td rowspan="1" colspan="1">21.8</td><td rowspan="1" colspan="1">24.1</td><td rowspan="1" colspan="1">27.8</td><td rowspan="1" colspan="1">23.1</td><td rowspan="1" colspan="1">20.3</td></tr><tr><td rowspan="1" colspan="1">Pre-anal length</td><td rowspan="1" colspan="1">72.3</td><td rowspan="1" colspan="1">70.9</td><td rowspan="1" colspan="1">75.0</td><td rowspan="1" colspan="1">72.9</td><td rowspan="1" colspan="1">74.3</td><td rowspan="1" colspan="1">74.5</td><td rowspan="1" colspan="1">70.4</td><td rowspan="1" colspan="1">71.4</td></tr><tr><td rowspan="1" colspan="1">Anal-fin base length</td><td rowspan="1" colspan="1">8.2</td><td rowspan="1" colspan="1">7.9</td><td rowspan="1" colspan="1">9.3</td><td rowspan="1" colspan="1">9.3</td><td rowspan="1" colspan="1">9.3</td><td rowspan="1" colspan="1">8.6</td><td rowspan="1" colspan="1">8.7</td><td rowspan="1" colspan="1">9.1</td></tr><tr><td rowspan="1" colspan="1">Anal-fin length</td><td rowspan="1" colspan="1">17.1</td><td rowspan="1" colspan="1">17.2</td><td rowspan="1" colspan="1">17.0</td><td rowspan="1" colspan="1">18.2</td><td rowspan="1" colspan="1">17.0</td><td rowspan="1" colspan="1">17.9</td><td rowspan="1" colspan="1">18.3</td><td rowspan="1" colspan="1">16.8</td></tr><tr><td rowspan="1" colspan="1">Pre-pectoral length</td><td rowspan="1" colspan="1">28.9</td><td rowspan="1" colspan="1">27.3</td><td rowspan="1" colspan="1">27.5</td><td rowspan="1" colspan="1">29.6</td><td rowspan="1" colspan="1">30.7</td><td rowspan="1" colspan="1">31.4</td><td rowspan="1" colspan="1">30.6</td><td rowspan="1" colspan="1">29.5</td></tr><tr><td rowspan="1" colspan="1">Pectoral-fin base length</td><td rowspan="1" colspan="1">4.3</td><td rowspan="1" colspan="1">4.1</td><td rowspan="1" colspan="1">4.1</td><td rowspan="1" colspan="1">3.9</td><td rowspan="1" colspan="1">4.2</td><td rowspan="1" colspan="1">4.7</td><td rowspan="1" colspan="1">3.9</td><td rowspan="1" colspan="1">4.0</td></tr><tr><td rowspan="1" colspan="1">Pectoral-fin length</td><td rowspan="1" colspan="1">19.4</td><td rowspan="1" colspan="1">20.7</td><td rowspan="1" colspan="1">19.6</td><td rowspan="1" colspan="1">18.9</td><td rowspan="1" colspan="1">20.7</td><td rowspan="1" colspan="1">19.9</td><td rowspan="1" colspan="1">20.6</td><td rowspan="1" colspan="1">20.3</td></tr><tr><td rowspan="1" colspan="1">Pre-pelvic length</td><td rowspan="1" colspan="1">53.3</td><td rowspan="1" colspan="1">51.5</td><td rowspan="1" colspan="1">56.1</td><td rowspan="1" colspan="1">51.8</td><td rowspan="1" colspan="1">53.7</td><td rowspan="1" colspan="1">55.0</td><td rowspan="1" colspan="1">52.6</td><td rowspan="1" colspan="1">52.1</td></tr><tr><td rowspan="1" colspan="1">Pelvic-fin base length</td><td rowspan="1" colspan="1">5.5</td><td rowspan="1" colspan="1">4.8</td><td rowspan="1" colspan="1">4.8</td><td rowspan="1" colspan="1">4.8</td><td rowspan="1" colspan="1">4.6</td><td rowspan="1" colspan="1">4.2</td><td rowspan="1" colspan="1">5.2</td><td rowspan="1" colspan="1">4.4</td></tr><tr><td rowspan="1" colspan="1">Pelvic-fin length</td><td rowspan="1" colspan="1">16.6</td><td rowspan="1" colspan="1">16.6</td><td rowspan="1" colspan="1">17.0</td><td rowspan="1" colspan="1">16.6</td><td rowspan="1" colspan="1">17.4</td><td rowspan="1" colspan="1">18.9</td><td rowspan="1" colspan="1">15.9</td><td rowspan="1" colspan="1">17.2</td></tr><tr><td rowspan="1" colspan="1">Caudal peduncle length</td><td rowspan="1" colspan="1">20.2</td><td rowspan="1" colspan="1">17.1</td><td rowspan="1" colspan="1">19.6</td><td rowspan="1" colspan="1">16.7</td><td rowspan="1" colspan="1">20.2</td><td rowspan="1" colspan="1">18.7</td><td rowspan="1" colspan="1">20.3</td><td rowspan="1" colspan="1">15.7</td></tr><tr><td rowspan="1" colspan="1">Caudal peduncle depth</td><td rowspan="1" colspan="1">11.0</td><td rowspan="1" colspan="1">10.0</td><td rowspan="1" colspan="1">10.2</td><td rowspan="1" colspan="1">9.7</td><td rowspan="1" colspan="1">9.5</td><td rowspan="1" colspan="1">9.8</td><td rowspan="1" colspan="1">10.5</td><td rowspan="1" colspan="1">10.1</td></tr><tr><td rowspan="1" colspan="1">Head length</td><td rowspan="1" colspan="1">29.1</td><td rowspan="1" colspan="1">28.2</td><td rowspan="1" colspan="1">29.2</td><td rowspan="1" colspan="1">28.8</td><td rowspan="1" colspan="1">30.1</td><td rowspan="1" colspan="1">30.5</td><td rowspan="1" colspan="1">30.6</td><td rowspan="1" colspan="1">29.4</td></tr><tr><td rowspan="1" colspan="1">Head depth</td><td rowspan="1" colspan="1">17.4</td><td rowspan="1" colspan="1">17.3</td><td rowspan="1" colspan="1">17.6</td><td rowspan="1" colspan="1">17.3</td><td rowspan="1" colspan="1">18.1</td><td rowspan="1" colspan="1">18.9</td><td rowspan="1" colspan="1">17.0</td><td rowspan="1" colspan="1">17.7</td></tr><tr><td rowspan="1" colspan="1">Head width</td><td rowspan="1" colspan="1">15.2</td><td rowspan="1" colspan="1">15.7</td><td rowspan="1" colspan="1">16.5</td><td rowspan="1" colspan="1">14.6</td><td rowspan="1" colspan="1">15.7</td><td rowspan="1" colspan="1">15.3</td><td rowspan="1" colspan="1">14.9</td><td rowspan="1" colspan="1">15.6</td></tr><tr><td rowspan="1" colspan="1">Snout length</td><td rowspan="1" colspan="1">8.7</td><td rowspan="1" colspan="1">9.3</td><td rowspan="1" colspan="1">8.6</td><td rowspan="1" colspan="1">7.3</td><td rowspan="1" colspan="1">6.9</td><td rowspan="1" colspan="1">8.6</td><td rowspan="1" colspan="1">7.8</td><td rowspan="1" colspan="1">8.6</td></tr><tr><td rowspan="1" colspan="1">Eye-ball diameter</td><td rowspan="1" colspan="1">5.8</td><td rowspan="1" colspan="1">4.6</td><td rowspan="1" colspan="1">6.3</td><td rowspan="1" colspan="1">5.8</td><td rowspan="1" colspan="1">6.3</td><td rowspan="1" colspan="1">6.6</td><td rowspan="1" colspan="1">6.6</td><td rowspan="1" colspan="1">5.7</td></tr><tr><td rowspan="1" colspan="1">Eye diameter</td><td rowspan="1" colspan="1">7.5</td><td rowspan="1" colspan="1">5.8</td><td rowspan="1" colspan="1">7.3</td><td rowspan="1" colspan="1">6.9</td><td rowspan="1" colspan="1">8.0</td><td rowspan="1" colspan="1">7.3</td><td rowspan="1" colspan="1">8.2</td><td rowspan="1" colspan="1">7.4</td></tr><tr><td rowspan="1" colspan="1">Inter-orbital width</td><td rowspan="1" colspan="1">9.8</td><td rowspan="1" colspan="1">12.3</td><td rowspan="1" colspan="1">11.8</td><td rowspan="1" colspan="1">10.0</td><td rowspan="1" colspan="1">9.3</td><td rowspan="1" colspan="1">8.8</td><td rowspan="1" colspan="1">9.4</td><td rowspan="1" colspan="1">9.6</td></tr><tr><td rowspan="1" colspan="1">Pre-nostril distance</td><td rowspan="1" colspan="1">6.2</td><td rowspan="1" colspan="1">5.3</td><td rowspan="1" colspan="1">5.2</td><td rowspan="1" colspan="1">4.6</td><td rowspan="1" colspan="1">5.0</td><td rowspan="1" colspan="1">5.2</td><td rowspan="1" colspan="1">6.2</td><td rowspan="1" colspan="1">5.8</td></tr><tr><td rowspan="1" colspan="1">Distance between posterior nostrils</td><td rowspan="1" colspan="1">5.7</td><td rowspan="1" colspan="1">4.9</td><td rowspan="1" colspan="1">4.2</td><td rowspan="1" colspan="1">4.0</td><td rowspan="1" colspan="1">4.1</td><td rowspan="1" colspan="1">5.4</td><td rowspan="1" colspan="1">6.1</td><td rowspan="1" colspan="1">4.3</td></tr><tr><td rowspan="1" colspan="1">Upper jaw length</td><td rowspan="1" colspan="1">6.9</td><td rowspan="1" colspan="1">6.8</td><td rowspan="1" colspan="1">5.5</td><td rowspan="1" colspan="1">5.1</td><td rowspan="1" colspan="1">5.7</td><td rowspan="1" colspan="1">6.2</td><td rowspan="1" colspan="1">7.1</td><td rowspan="1" colspan="1">7.8</td></tr><tr><td rowspan="1" colspan="1">Lower jaw length</td><td rowspan="1" colspan="1">6.7</td><td rowspan="1" colspan="1">6.1</td><td rowspan="1" colspan="1">4.8</td><td rowspan="1" colspan="1">4.6</td><td rowspan="1" colspan="1">5.3</td><td rowspan="1" colspan="1">5.6</td><td rowspan="1" colspan="1">6.6</td><td rowspan="1" colspan="1">6.2</td></tr><tr><td rowspan="1" colspan="1">Mouth width</td><td rowspan="1" colspan="1">7.2</td><td rowspan="1" colspan="1">8.2</td><td rowspan="1" colspan="1">7.7</td><td rowspan="1" colspan="1">7.4</td><td rowspan="1" colspan="1">7.5</td><td rowspan="1" colspan="1">7.8</td><td rowspan="1" colspan="1">6.9</td><td rowspan="1" colspan="1">7.4</td></tr><tr><td rowspan="1" colspan="1">Maxilla barbel length</td><td rowspan="1" colspan="1">7.5</td><td rowspan="1" colspan="1">8.7</td><td rowspan="1" colspan="1">8.0</td><td rowspan="1" colspan="1">6.5</td><td rowspan="1" colspan="1">8.7</td><td rowspan="1" colspan="1">5.6</td><td rowspan="1" colspan="1">7.4</td><td rowspan="1" colspan="1">6.4</td></tr><tr><td rowspan="1" colspan="1">Rictal barbel length</td><td rowspan="1" colspan="1">8.5</td><td rowspan="1" colspan="1">9.4</td><td rowspan="1" colspan="1">8.7</td><td rowspan="1" colspan="1">8.2</td><td rowspan="1" colspan="1">9.2</td><td rowspan="1" colspan="1">6.6</td><td rowspan="1" colspan="1">8.2</td><td rowspan="1" colspan="1">7.9</td></tr><tr><td rowspan="1" colspan="9">
                  <bold>Meristic information</bold>
                </td></tr><tr><td rowspan="1" colspan="1">Dorsal-fin rays</td><td rowspan="1" colspan="1">iii-8</td><td rowspan="1" colspan="1">iii-8</td><td rowspan="1" colspan="1">iii-8</td><td rowspan="1" colspan="1">iii-8</td><td rowspan="1" colspan="1">iii-8</td><td rowspan="1" colspan="1">iii-8</td><td rowspan="1" colspan="1">iii-8</td><td rowspan="1" colspan="1">iii-8</td></tr><tr><td rowspan="1" colspan="1">Pectoral-fin rays</td><td rowspan="1" colspan="1">i-15</td><td rowspan="1" colspan="1">i-15</td><td rowspan="1" colspan="1">i-15</td><td rowspan="1" colspan="1">i-15</td><td rowspan="1" colspan="1">i-15</td><td rowspan="1" colspan="1">i-15</td><td rowspan="1" colspan="1">i-15</td><td rowspan="1" colspan="1">i-15</td></tr><tr><td rowspan="1" colspan="1">Pelvic-fin rays</td><td rowspan="1" colspan="1">ii-8</td><td rowspan="1" colspan="1">ii-8</td><td rowspan="1" colspan="1">ii-8</td><td rowspan="1" colspan="1">ii-8</td><td rowspan="1" colspan="1">ii-8</td><td rowspan="1" colspan="1">ii-8</td><td rowspan="1" colspan="1">ii-8</td><td rowspan="1" colspan="1">ii-8</td></tr><tr><td rowspan="1" colspan="1">Anal-fin rays</td><td rowspan="1" colspan="1">iii-5</td><td rowspan="1" colspan="1">iii-6</td><td rowspan="1" colspan="1">iii-6</td><td rowspan="1" colspan="1">iii-6</td><td rowspan="1" colspan="1">iii-6</td><td rowspan="1" colspan="1">iii-6</td><td rowspan="1" colspan="1">iii-5</td><td rowspan="1" colspan="1">iii-5</td></tr><tr><td rowspan="1" colspan="1">Principal caudal-fin rays</td><td rowspan="1" colspan="1">18i-17</td><td rowspan="1" colspan="1">18i-17</td><td rowspan="1" colspan="1">18i-17</td><td rowspan="1" colspan="1">18i-17</td><td rowspan="1" colspan="1">18i-17</td><td rowspan="1" colspan="1">18i-17</td><td rowspan="1" colspan="1">18i-17</td><td rowspan="1" colspan="1">18i-17</td></tr><tr><td rowspan="1" colspan="1">Perforated lateral-line scales</td><td rowspan="1" colspan="1">47.0</td><td rowspan="1" colspan="1">47.0</td><td rowspan="1" colspan="1">45.0</td><td rowspan="1" colspan="1">45.0</td><td rowspan="1" colspan="1">44.0</td><td rowspan="1" colspan="1">42.0</td><td rowspan="1" colspan="1">44.0</td><td rowspan="1" colspan="1">47.0</td></tr></tbody></table></table-wrap><table-wrap id="T1" position="float" orientation="portrait"><label>Table 1.</label><caption><p>GenBank accession numbers and references of all species included in the phylogenetic analysis of the <italic><tp:taxon-name><tp:taxon-name-part taxon-name-part-type="genus" reg="Sinocyclocheilus">Sinocyclocheilus</tp:taxon-name-part></tp:taxon-name></italic> cavefish.</p></caption><table id="TID0EB3AG" rules="all"><tbody><tr><th rowspan="1" colspan="1">Species</th><th rowspan="1" colspan="1">GenBank accession No.</th><th rowspan="1" colspan="1">References</th></tr><tr><td rowspan="1" colspan="1">
                  <italic>
                    <tp:taxon-name><tp:taxon-name-part taxon-name-part-type="genus" reg="Sinocyclocheilus">Sinocyclocheilus</tp:taxon-name-part><tp:taxon-name-part taxon-name-part-type="species" reg="altishoulderus">altishoulderus</tp:taxon-name-part></tp:taxon-name>
                  </italic>
                </td><td rowspan="1" colspan="1" style="color: #396ba6">
                  <ext-link xmlns:xlink="http://www.w3.org/1999/xlink" xlink:href="AB196442" ext-link-type="gen" xlink:type="simple">AB196442</ext-link>
                </td><td rowspan="1" colspan="1">
                  <xref ref-type="bibr" rid="B32">Zhao et al. 2006</xref>
                </td></tr><tr><td rowspan="1" colspan="1">
                  <italic>
                    <tp:taxon-name><tp:taxon-name-part taxon-name-part-type="genus" reg="Sinocyclocheilus">Sinocyclocheilus</tp:taxon-name-part><tp:taxon-name-part taxon-name-part-type="species" reg="anatirostris">anatirostris</tp:taxon-name-part></tp:taxon-name>
                  </italic>
                </td><td rowspan="1" colspan="1" style="color: #396ba6">
                  <ext-link xmlns:xlink="http://www.w3.org/1999/xlink" xlink:href="AY854708" ext-link-type="gen" xlink:type="simple">AY854708</ext-link>
                </td><td rowspan="1" colspan="1">
                  <xref ref-type="bibr" rid="B26">Xiao et al. 2005</xref>
                </td></tr><tr><td rowspan="1" colspan="1">
                  <italic>
                    <tp:taxon-name><tp:taxon-name-part taxon-name-part-type="genus" reg="Sinocyclocheilus">Sinocyclocheilus</tp:taxon-name-part><tp:taxon-name-part taxon-name-part-type="species" reg="angularis">angularis</tp:taxon-name-part></tp:taxon-name>
                  </italic>
                </td><td rowspan="1" colspan="1" style="color: #396ba6">
                  <ext-link xmlns:xlink="http://www.w3.org/1999/xlink" xlink:href="MW362289" ext-link-type="gen" xlink:type="simple">MW362289</ext-link>
                </td><td rowspan="1" colspan="1">
                  <xref ref-type="bibr" rid="B15">Luo and Zhang 2021</xref>
                </td></tr><tr><td rowspan="1" colspan="1">
                  <italic>
                    <tp:taxon-name><tp:taxon-name-part taxon-name-part-type="genus" reg="Sinocyclocheilus">Sinocyclocheilus</tp:taxon-name-part><tp:taxon-name-part taxon-name-part-type="species" reg="angustiporus">angustiporus</tp:taxon-name-part></tp:taxon-name>
                  </italic>
                </td><td rowspan="1" colspan="1" style="color: #396ba6">
                  <ext-link xmlns:xlink="http://www.w3.org/1999/xlink" xlink:href="MZ636515" ext-link-type="gen" xlink:type="simple">MZ636515</ext-link>
                </td><td rowspan="1" colspan="1">Wen et al. 2021</td></tr><tr><td rowspan="1" colspan="1">
                  <italic>
                    <tp:taxon-name><tp:taxon-name-part taxon-name-part-type="genus" reg="Sinocyclocheilus">Sinocyclocheilus</tp:taxon-name-part><tp:taxon-name-part taxon-name-part-type="species" reg="anophthalmus">anophthalmus</tp:taxon-name-part></tp:taxon-name>
                  </italic>
                </td><td rowspan="1" colspan="1" style="color: #396ba6">
                  <ext-link xmlns:xlink="http://www.w3.org/1999/xlink" xlink:href="AY854716" ext-link-type="gen" xlink:type="simple">AY854716</ext-link>
                </td><td rowspan="1" colspan="1">
                  <xref ref-type="bibr" rid="B26">Xiao et al. 2005</xref>
                </td></tr><tr><td rowspan="1" colspan="1">
                  <italic>
                    <tp:taxon-name><tp:taxon-name-part taxon-name-part-type="genus" reg="Sinocyclocheilus">Sinocyclocheilus</tp:taxon-name-part><tp:taxon-name-part taxon-name-part-type="species" reg="anshuiensis">anshuiensis</tp:taxon-name-part></tp:taxon-name>
                  </italic>
                </td><td rowspan="1" colspan="1" style="color: #396ba6">
                  <ext-link xmlns:xlink="http://www.w3.org/1999/xlink" xlink:href="KR069120" ext-link-type="gen" xlink:type="simple">KR069120</ext-link>
                </td><td rowspan="1" colspan="1">
                  <xref ref-type="bibr" rid="B6">He et al. 2016</xref>
                </td></tr><tr><td rowspan="1" colspan="1">
                  <italic>
                    <tp:taxon-name><tp:taxon-name-part taxon-name-part-type="genus" reg="Sinocyclocheilus">Sinocyclocheilus</tp:taxon-name-part><tp:taxon-name-part taxon-name-part-type="species" reg="aquihornes">aquihornes</tp:taxon-name-part></tp:taxon-name>
                  </italic>
                </td><td rowspan="1" colspan="1" style="color: #396ba6">
                  <ext-link xmlns:xlink="http://www.w3.org/1999/xlink" xlink:href="OQ718393" ext-link-type="gen" xlink:type="simple">OQ718393</ext-link>
                </td><td rowspan="1" colspan="1">
                  <xref ref-type="bibr" rid="B16">Luo et al. 2023</xref>
                </td></tr><tr><td rowspan="1" colspan="1">
                  <italic>
                    <tp:taxon-name><tp:taxon-name-part taxon-name-part-type="genus" reg="Sinocyclocheilus">Sinocyclocheilus</tp:taxon-name-part><tp:taxon-name-part taxon-name-part-type="species" reg="bicornutus">bicornutus</tp:taxon-name-part></tp:taxon-name>
                  </italic>
                </td><td rowspan="1" colspan="1" style="color: #396ba6">
                  <ext-link xmlns:xlink="http://www.w3.org/1999/xlink" xlink:href="AY854732" ext-link-type="gen" xlink:type="simple">AY854732</ext-link>
                </td><td rowspan="1" colspan="1">
                  <xref ref-type="bibr" rid="B26">Xiao et al. 2005</xref>
                </td></tr><tr><td rowspan="1" colspan="1">
                  <italic>
                    <tp:taxon-name><tp:taxon-name-part taxon-name-part-type="genus" reg="Sinocyclocheilus">Sinocyclocheilus</tp:taxon-name-part><tp:taxon-name-part taxon-name-part-type="species" reg="brevibarbatus">brevibarbatus</tp:taxon-name-part></tp:taxon-name>
                  </italic>
                </td><td rowspan="1" colspan="1" style="color: #396ba6">
                  <ext-link xmlns:xlink="http://www.w3.org/1999/xlink" xlink:href="OQ718394" ext-link-type="gen" xlink:type="simple">OQ718394</ext-link>
                </td><td rowspan="1" colspan="1">
                  <xref ref-type="bibr" rid="B16">Luo et al. 2023</xref>
                </td></tr><tr><td rowspan="1" colspan="1">
                  <italic>
                    <tp:taxon-name><tp:taxon-name-part taxon-name-part-type="genus" reg="Sinocyclocheilus">Sinocyclocheilus</tp:taxon-name-part><tp:taxon-name-part taxon-name-part-type="species" reg="brevifinus">brevifinus</tp:taxon-name-part></tp:taxon-name>
                  </italic>
                </td><td rowspan="1" colspan="1" style="color: #396ba6">
                  <ext-link xmlns:xlink="http://www.w3.org/1999/xlink" xlink:href="OQ718395" ext-link-type="gen" xlink:type="simple">OQ718395</ext-link>
                </td><td rowspan="1" colspan="1">
                  <xref ref-type="bibr" rid="B16">Luo et al. 2023</xref>
                </td></tr><tr><td rowspan="1" colspan="1">
                  <italic>
                    <tp:taxon-name><tp:taxon-name-part taxon-name-part-type="genus" reg="Sinocyclocheilus">Sinocyclocheilus</tp:taxon-name-part><tp:taxon-name-part taxon-name-part-type="species" reg="brevis">brevis</tp:taxon-name-part></tp:taxon-name>
                  </italic>
                </td><td rowspan="1" colspan="1" style="color: #396ba6">
                  <ext-link xmlns:xlink="http://www.w3.org/1999/xlink" xlink:href="OQ718396" ext-link-type="gen" xlink:type="simple">OQ718396</ext-link>
                </td><td rowspan="1" colspan="1">
                  <xref ref-type="bibr" rid="B16">Luo et al. 2023</xref>
                </td></tr><tr><td rowspan="1" colspan="1">
                  <italic>
                    <tp:taxon-name><tp:taxon-name-part taxon-name-part-type="genus" reg="Sinocyclocheilus">Sinocyclocheilus</tp:taxon-name-part><tp:taxon-name-part taxon-name-part-type="species" reg="cyphotergous">cyphotergous</tp:taxon-name-part></tp:taxon-name>
                  </italic>
                </td><td rowspan="1" colspan="1" style="color: #396ba6">
                  <ext-link xmlns:xlink="http://www.w3.org/1999/xlink" xlink:href="AY854711" ext-link-type="gen" xlink:type="simple">AY854711</ext-link>
                </td><td rowspan="1" colspan="1">
                  <xref ref-type="bibr" rid="B26">Xiao et al. 2005</xref>
                </td></tr><tr><td rowspan="1" colspan="1">
                  <italic>
                    <tp:taxon-name><tp:taxon-name-part taxon-name-part-type="genus" reg="Sinocyclocheilus">Sinocyclocheilus</tp:taxon-name-part><tp:taxon-name-part taxon-name-part-type="species" reg="donglanensis">donglanensis</tp:taxon-name-part></tp:taxon-name>
                  </italic>
                </td><td rowspan="1" colspan="1" style="color: #396ba6">
                  <ext-link xmlns:xlink="http://www.w3.org/1999/xlink" xlink:href="AB196440" ext-link-type="gen" xlink:type="simple">AB196440</ext-link>
                </td><td rowspan="1" colspan="1">
                  <xref ref-type="bibr" rid="B32">Zhao et al. 2006</xref>
                </td></tr><tr><td rowspan="1" colspan="1">
                  <italic>
                    <tp:taxon-name><tp:taxon-name-part taxon-name-part-type="genus" reg="Sinocyclocheilus">Sinocyclocheilus</tp:taxon-name-part><tp:taxon-name-part taxon-name-part-type="species" reg="flexuosdorsalis">flexuosdorsalis</tp:taxon-name-part></tp:taxon-name>
                  </italic>
                </td><td rowspan="1" colspan="1" style="color: #396ba6">
                  <ext-link xmlns:xlink="http://www.w3.org/1999/xlink" xlink:href="OQ718397" ext-link-type="gen" xlink:type="simple">OQ718397</ext-link>
                </td><td rowspan="1" colspan="1">
                  <xref ref-type="bibr" rid="B16">Luo et al. 2023</xref>
                </td></tr><tr><td rowspan="1" colspan="1">
                  <italic>
                    <tp:taxon-name><tp:taxon-name-part taxon-name-part-type="genus" reg="Sinocyclocheilus">Sinocyclocheilus</tp:taxon-name-part><tp:taxon-name-part taxon-name-part-type="species" reg="furcodorsalis">furcodorsalis</tp:taxon-name-part></tp:taxon-name>
                  </italic>
                </td><td rowspan="1" colspan="1" style="color: #396ba6">
                  <ext-link xmlns:xlink="http://www.w3.org/1999/xlink" xlink:href="AY854709" ext-link-type="gen" xlink:type="simple">AY854709</ext-link>
                </td><td rowspan="1" colspan="1">
                  <xref ref-type="bibr" rid="B26">Xiao et al. 2005</xref>
                </td></tr><tr><td rowspan="1" colspan="1">
                  <italic>
                    <tp:taxon-name><tp:taxon-name-part taxon-name-part-type="genus" reg="Sinocyclocheilus">Sinocyclocheilus</tp:taxon-name-part><tp:taxon-name-part taxon-name-part-type="species" reg="gracilicaudatus">gracilicaudatus</tp:taxon-name-part></tp:taxon-name>
                  </italic>
                </td><td rowspan="1" colspan="1" style="color: #396ba6">
                  <ext-link xmlns:xlink="http://www.w3.org/1999/xlink" xlink:href="OQ718398" ext-link-type="gen" xlink:type="simple">OQ718398</ext-link>
                </td><td rowspan="1" colspan="1">
                  <xref ref-type="bibr" rid="B16">Luo et al. 2023</xref>
                </td></tr><tr><td rowspan="1" colspan="1">
                  <italic>
                    <tp:taxon-name><tp:taxon-name-part taxon-name-part-type="genus" reg="Sinocyclocheilus">Sinocyclocheilus</tp:taxon-name-part><tp:taxon-name-part taxon-name-part-type="species" reg="grahami">grahami</tp:taxon-name-part></tp:taxon-name>
                  </italic>
                </td><td rowspan="1" colspan="1" style="color: #396ba6">
                  <ext-link xmlns:xlink="http://www.w3.org/1999/xlink" xlink:href="AY854696" ext-link-type="gen" xlink:type="simple">AY854696</ext-link>
                </td><td rowspan="1" colspan="1">
                  <xref ref-type="bibr" rid="B26">Xiao et al. 2005</xref>
                </td></tr><tr><td rowspan="1" colspan="1">
                  <italic>
                    <tp:taxon-name><tp:taxon-name-part taxon-name-part-type="genus" reg="Sinocyclocheilus">Sinocyclocheilus</tp:taxon-name-part><tp:taxon-name-part taxon-name-part-type="species" reg="guanyangensis">guanyangensis</tp:taxon-name-part></tp:taxon-name>
                  </italic>
                </td><td rowspan="1" colspan="1" style="color: #396ba6">
                  <ext-link xmlns:xlink="http://www.w3.org/1999/xlink" xlink:href="OQ718399" ext-link-type="gen" xlink:type="simple">OQ718399</ext-link>
                </td><td rowspan="1" colspan="1">
                  <xref ref-type="bibr" rid="B16">Luo et al. 2023</xref>
                </td></tr><tr><td rowspan="1" colspan="1">
                  <italic>
                    <tp:taxon-name><tp:taxon-name-part taxon-name-part-type="genus" reg="Sinocyclocheilus">Sinocyclocheilus</tp:taxon-name-part><tp:taxon-name-part taxon-name-part-type="species" reg="guilinensis">guilinensis</tp:taxon-name-part></tp:taxon-name>
                  </italic>
                </td><td rowspan="1" colspan="1" style="color: #396ba6">
                  <ext-link xmlns:xlink="http://www.w3.org/1999/xlink" xlink:href="OQ718400" ext-link-type="gen" xlink:type="simple">OQ718400</ext-link>
                </td><td rowspan="1" colspan="1">
                  <xref ref-type="bibr" rid="B16">Luo et al. 2023</xref>
                </td></tr><tr><td rowspan="1" colspan="1">
                  <italic>
                    <tp:taxon-name><tp:taxon-name-part taxon-name-part-type="genus" reg="Sinocyclocheilus">Sinocyclocheilus</tp:taxon-name-part><tp:taxon-name-part taxon-name-part-type="species" reg="guishanensis">guishanensis</tp:taxon-name-part></tp:taxon-name>
                  </italic>
                </td><td rowspan="1" colspan="1" style="color: #396ba6">
                  <ext-link xmlns:xlink="http://www.w3.org/1999/xlink" xlink:href="AY854722" ext-link-type="gen" xlink:type="simple">AY854722</ext-link>
                </td><td rowspan="1" colspan="1">
                  <xref ref-type="bibr" rid="B26">Xiao et al. 2005</xref>
                </td></tr><tr><td rowspan="1" colspan="1">
                  <italic>
                    <tp:taxon-name><tp:taxon-name-part taxon-name-part-type="genus" reg="Sinocyclocheilus">Sinocyclocheilus</tp:taxon-name-part><tp:taxon-name-part taxon-name-part-type="species" reg="guiyang">guiyang</tp:taxon-name-part></tp:taxon-name>
                  </italic>
                </td><td rowspan="1" colspan="1" style="color: #396ba6">
                  <ext-link xmlns:xlink="http://www.w3.org/1999/xlink" xlink:href="OR141734" ext-link-type="gen" xlink:type="simple">OR141734</ext-link>
                </td><td rowspan="1" colspan="1">
                  <xref ref-type="bibr" rid="B21">Shao et al. 2024</xref>
                </td></tr><tr><td rowspan="1" colspan="1">
                  <italic>
                    <tp:taxon-name><tp:taxon-name-part taxon-name-part-type="genus" reg="Sinocyclocheilus">Sinocyclocheilus</tp:taxon-name-part><tp:taxon-name-part taxon-name-part-type="species" reg="huaningensis">huaningensis</tp:taxon-name-part></tp:taxon-name>
                  </italic>
                </td><td rowspan="1" colspan="1" style="color: #396ba6">
                  <ext-link xmlns:xlink="http://www.w3.org/1999/xlink" xlink:href="AY854718" ext-link-type="gen" xlink:type="simple">AY854718</ext-link>
                </td><td rowspan="1" colspan="1">
                  <xref ref-type="bibr" rid="B26">Xiao et al. 2005</xref>
                </td></tr><tr><td rowspan="1" colspan="1">
                  <italic>
                    <tp:taxon-name><tp:taxon-name-part taxon-name-part-type="genus" reg="Sinocyclocheilus">Sinocyclocheilus</tp:taxon-name-part><tp:taxon-name-part taxon-name-part-type="species" reg="huangtianensis">huangtianensis</tp:taxon-name-part></tp:taxon-name>
                  </italic>
                </td><td rowspan="1" colspan="1" style="color: #396ba6">
                  <ext-link xmlns:xlink="http://www.w3.org/1999/xlink" xlink:href="OQ718401" ext-link-type="gen" xlink:type="simple">OQ718401</ext-link>
                </td><td rowspan="1" colspan="1">
                  <xref ref-type="bibr" rid="B16">Luo et al. 2023</xref>
                </td></tr><tr><td rowspan="1" colspan="1">
                  <italic>
                    <tp:taxon-name><tp:taxon-name-part taxon-name-part-type="genus" reg="Sinocyclocheilus">Sinocyclocheilus</tp:taxon-name-part><tp:taxon-name-part taxon-name-part-type="species" reg="huanjiangensis">huanjiangensis</tp:taxon-name-part></tp:taxon-name>
                  </italic>
                </td><td rowspan="1" colspan="1" style="color: #396ba6">
                  <ext-link xmlns:xlink="http://www.w3.org/1999/xlink" xlink:href="OQ718402" ext-link-type="gen" xlink:type="simple">OQ718402</ext-link>
                </td><td rowspan="1" colspan="1">
                  <xref ref-type="bibr" rid="B16">Luo et al. 2023</xref>
                </td></tr><tr><td rowspan="1" colspan="1">
                  <italic>
                    <tp:taxon-name><tp:taxon-name-part taxon-name-part-type="genus" reg="Sinocyclocheilus">Sinocyclocheilus</tp:taxon-name-part><tp:taxon-name-part taxon-name-part-type="species" reg="hugeibarbus">hugeibarbus</tp:taxon-name-part></tp:taxon-name>
                  </italic>
                </td><td rowspan="1" colspan="1" style="color: #396ba6">
                  <ext-link xmlns:xlink="http://www.w3.org/1999/xlink" xlink:href="OQ718403" ext-link-type="gen" xlink:type="simple">OQ718403</ext-link>
                </td><td rowspan="1" colspan="1">
                  <xref ref-type="bibr" rid="B16">Luo et al. 2023</xref>
                </td></tr><tr><td rowspan="1" colspan="1">
                  <italic>
                    <tp:taxon-name><tp:taxon-name-part taxon-name-part-type="genus" reg="Sinocyclocheilus">Sinocyclocheilus</tp:taxon-name-part><tp:taxon-name-part taxon-name-part-type="species" reg="huizeensis">huizeensis</tp:taxon-name-part></tp:taxon-name>
                  </italic>
                </td><td rowspan="1" colspan="1" style="color: #396ba6">
                  <ext-link xmlns:xlink="http://www.w3.org/1999/xlink" xlink:href="NC044072" ext-link-type="gen" xlink:type="simple">NC044072</ext-link>
                </td><td rowspan="1" colspan="1">
                  <xref ref-type="bibr" rid="B27">Xu et al. 2019</xref>
                </td></tr><tr><td rowspan="1" colspan="1">
                  <italic>
                    <tp:taxon-name><tp:taxon-name-part taxon-name-part-type="genus" reg="Sinocyclocheilus">Sinocyclocheilus</tp:taxon-name-part><tp:taxon-name-part taxon-name-part-type="species" reg="hyalinus">hyalinus</tp:taxon-name-part></tp:taxon-name>
                  </italic>
                </td><td rowspan="1" colspan="1" style="color: #396ba6">
                  <ext-link xmlns:xlink="http://www.w3.org/1999/xlink" xlink:href="AY854721" ext-link-type="gen" xlink:type="simple">AY854721</ext-link>
                </td><td rowspan="1" colspan="1">
                  <xref ref-type="bibr" rid="B26">Xiao et al. 2005</xref>
                </td></tr><tr><td rowspan="1" colspan="1">
                  <italic>
                    <tp:taxon-name><tp:taxon-name-part taxon-name-part-type="genus" reg="Sinocyclocheilus">Sinocyclocheilus</tp:taxon-name-part><tp:taxon-name-part taxon-name-part-type="species" reg="jii">jii</tp:taxon-name-part></tp:taxon-name>
                  </italic>
                </td><td rowspan="1" colspan="1" style="color: #396ba6">
                  <ext-link xmlns:xlink="http://www.w3.org/1999/xlink" xlink:href="AY854728" ext-link-type="gen" xlink:type="simple">AY854728</ext-link>
                </td><td rowspan="1" colspan="1">
                  <xref ref-type="bibr" rid="B26">Xiao et al. 2005</xref>
                </td></tr><tr><td rowspan="1" colspan="1">
                  <italic>
                    <tp:taxon-name><tp:taxon-name-part taxon-name-part-type="genus" reg="Sinocyclocheilus">Sinocyclocheilus</tp:taxon-name-part><tp:taxon-name-part taxon-name-part-type="species" reg="jiuxuensis">jiuxuensis</tp:taxon-name-part></tp:taxon-name>
                  </italic>
                </td><td rowspan="1" colspan="1" style="color: #396ba6">
                  <ext-link xmlns:xlink="http://www.w3.org/1999/xlink" xlink:href="AY854736" ext-link-type="gen" xlink:type="simple">AY854736</ext-link>
                </td><td rowspan="1" colspan="1">
                  <xref ref-type="bibr" rid="B26">Xiao et al. 2005</xref>
                </td></tr><tr><td rowspan="1" colspan="1">
                  <italic>
                    <tp:taxon-name><tp:taxon-name-part taxon-name-part-type="genus" reg="Sinocyclocheilus">Sinocyclocheilus</tp:taxon-name-part><tp:taxon-name-part taxon-name-part-type="species" reg="lateristriatus">lateristriatus</tp:taxon-name-part></tp:taxon-name>
                  </italic>
                </td><td rowspan="1" colspan="1" style="color: #396ba6">
                  <ext-link xmlns:xlink="http://www.w3.org/1999/xlink" xlink:href="AY854707" ext-link-type="gen" xlink:type="simple">AY854707</ext-link>
                </td><td rowspan="1" colspan="1">
                  <xref ref-type="bibr" rid="B26">Xiao et al. 2005</xref>
                </td></tr><tr><td rowspan="1" colspan="1">
                  <italic>
                    <tp:taxon-name><tp:taxon-name-part taxon-name-part-type="genus" reg="Sinocyclocheilus">Sinocyclocheilus</tp:taxon-name-part><tp:taxon-name-part taxon-name-part-type="species" reg="lingyunensis">lingyunensis</tp:taxon-name-part></tp:taxon-name>
                  </italic>
                </td><td rowspan="1" colspan="1" style="color: #396ba6">
                  <ext-link xmlns:xlink="http://www.w3.org/1999/xlink" xlink:href="AY854692" ext-link-type="gen" xlink:type="simple">AY854692</ext-link>
                </td><td rowspan="1" colspan="1">
                  <xref ref-type="bibr" rid="B26">Xiao et al. 2005</xref>
                </td></tr><tr><td rowspan="1" colspan="1">
                  <italic>
                    <tp:taxon-name><tp:taxon-name-part taxon-name-part-type="genus" reg="Sinocyclocheilus">Sinocyclocheilus</tp:taxon-name-part><tp:taxon-name-part taxon-name-part-type="species" reg="longibarbatus">longibarbatus</tp:taxon-name-part></tp:taxon-name>
                  </italic>
                </td><td rowspan="1" colspan="1" style="color: #396ba6">
                  <ext-link xmlns:xlink="http://www.w3.org/1999/xlink" xlink:href="AY854714" ext-link-type="gen" xlink:type="simple">AY854714</ext-link>
                </td><td rowspan="1" colspan="1">
                  <xref ref-type="bibr" rid="B26">Xiao et al. 2005</xref>
                </td></tr><tr><td rowspan="1" colspan="1">
                  <italic>
                    <tp:taxon-name><tp:taxon-name-part taxon-name-part-type="genus" reg="Sinocyclocheilus">Sinocyclocheilus</tp:taxon-name-part><tp:taxon-name-part taxon-name-part-type="species" reg="longicornus">longicornus</tp:taxon-name-part></tp:taxon-name>
                  </italic>
                </td><td rowspan="1" colspan="1" style="color: #396ba6">
                  <ext-link xmlns:xlink="http://www.w3.org/1999/xlink" xlink:href="MZ634123" ext-link-type="gen" xlink:type="simple">MZ634123</ext-link>
                </td><td rowspan="1" colspan="1">
                  <xref ref-type="bibr" rid="B28">Xu et al. 2023</xref>
                </td></tr><tr><td rowspan="1" colspan="1">
                  <italic>
                    <tp:taxon-name><tp:taxon-name-part taxon-name-part-type="genus" reg="Sinocyclocheilus">Sinocyclocheilus</tp:taxon-name-part><tp:taxon-name-part taxon-name-part-type="species" reg="macrocephalus">macrocephalus</tp:taxon-name-part></tp:taxon-name>
                  </italic>
                </td><td rowspan="1" colspan="1" style="color: #396ba6">
                  <ext-link xmlns:xlink="http://www.w3.org/1999/xlink" xlink:href="AY854684" ext-link-type="gen" xlink:type="simple">AY854684</ext-link>
                </td><td rowspan="1" colspan="1">
                  <xref ref-type="bibr" rid="B26">Xiao et al. 2005</xref>
                </td></tr><tr><td rowspan="1" colspan="1">
                  <italic>
                    <tp:taxon-name><tp:taxon-name-part taxon-name-part-type="genus" reg="Sinocyclocheilus">Sinocyclocheilus</tp:taxon-name-part><tp:taxon-name-part taxon-name-part-type="species" reg="macrolepis">macrolepis</tp:taxon-name-part></tp:taxon-name>
                  </italic>
                </td><td rowspan="1" colspan="1" style="color: #396ba6">
                  <ext-link xmlns:xlink="http://www.w3.org/1999/xlink" xlink:href="AY854729" ext-link-type="gen" xlink:type="simple">AY854729</ext-link>
                </td><td rowspan="1" colspan="1">
                  <xref ref-type="bibr" rid="B26">Xiao et al. 2005</xref>
                </td></tr><tr><td rowspan="1" colspan="1">
                  <italic>
                    <tp:taxon-name><tp:taxon-name-part taxon-name-part-type="genus" reg="Sinocyclocheilus">Sinocyclocheilus</tp:taxon-name-part><tp:taxon-name-part taxon-name-part-type="species" reg="macrophthalmus">macrophthalmus</tp:taxon-name-part></tp:taxon-name>
                  </italic>
                </td><td rowspan="1" colspan="1" style="color: #396ba6">
                  <ext-link xmlns:xlink="http://www.w3.org/1999/xlink" xlink:href="AY854735" ext-link-type="gen" xlink:type="simple">AY854735</ext-link>
                </td><td rowspan="1" colspan="1">
                  <xref ref-type="bibr" rid="B26">Xiao et al. 2005</xref>
                </td></tr><tr><td rowspan="1" colspan="1">
                  <italic>
                    <tp:taxon-name><tp:taxon-name-part taxon-name-part-type="genus" reg="Sinocyclocheilus">Sinocyclocheilus</tp:taxon-name-part><tp:taxon-name-part taxon-name-part-type="species" reg="maculatus">maculatus</tp:taxon-name-part></tp:taxon-name>
                  </italic>
                </td><td rowspan="1" colspan="1" style="color: #396ba6">
                  <ext-link xmlns:xlink="http://www.w3.org/1999/xlink" xlink:href="EU366193" ext-link-type="gen" xlink:type="simple">EU366193</ext-link>
                </td><td rowspan="1" colspan="1">
                  <xref ref-type="bibr" rid="B13">Li et al. 2008</xref>
                </td></tr><tr><td rowspan="1" colspan="1">
                  <italic>
                    <tp:taxon-name><tp:taxon-name-part taxon-name-part-type="genus" reg="Sinocyclocheilus">Sinocyclocheilus</tp:taxon-name-part><tp:taxon-name-part taxon-name-part-type="species" reg="malacopterus">malacopterus</tp:taxon-name-part></tp:taxon-name>
                  </italic>
                </td><td rowspan="1" colspan="1" style="color: #396ba6">
                  <ext-link xmlns:xlink="http://www.w3.org/1999/xlink" xlink:href="AY854697" ext-link-type="gen" xlink:type="simple">AY854697</ext-link>
                </td><td rowspan="1" colspan="1">
                  <xref ref-type="bibr" rid="B26">Xiao et al. 2005</xref>
                </td></tr><tr><td rowspan="1" colspan="1">
                  <italic>
                    <tp:taxon-name><tp:taxon-name-part taxon-name-part-type="genus" reg="Sinocyclocheilus">Sinocyclocheilus</tp:taxon-name-part><tp:taxon-name-part taxon-name-part-type="species" reg="mashanensis">mashanensis</tp:taxon-name-part></tp:taxon-name>
                  </italic>
                </td><td rowspan="1" colspan="1" style="color: #396ba6">
                  <ext-link xmlns:xlink="http://www.w3.org/1999/xlink" xlink:href="OQ718404" ext-link-type="gen" xlink:type="simple">OQ718404</ext-link>
                </td><td rowspan="1" colspan="1">
                  <xref ref-type="bibr" rid="B16">Luo et al. 2023</xref>
                </td></tr><tr><td rowspan="1" colspan="1">
                  <italic>
                    <tp:taxon-name><tp:taxon-name-part taxon-name-part-type="genus" reg="Sinocyclocheilus">Sinocyclocheilus</tp:taxon-name-part><tp:taxon-name-part taxon-name-part-type="species" reg="maitianheensis">maitianheensis</tp:taxon-name-part></tp:taxon-name>
                  </italic>
                </td><td rowspan="1" colspan="1" style="color: #396ba6">
                  <ext-link xmlns:xlink="http://www.w3.org/1999/xlink" xlink:href="AY854710" ext-link-type="gen" xlink:type="simple">AY854710</ext-link>
                </td><td rowspan="1" colspan="1">
                  <xref ref-type="bibr" rid="B26">Xiao et al. 2005</xref>
                </td></tr><tr><td rowspan="1" colspan="1">
                  <italic>
                    <tp:taxon-name><tp:taxon-name-part taxon-name-part-type="genus" reg="Sinocyclocheilus">Sinocyclocheilus</tp:taxon-name-part><tp:taxon-name-part taxon-name-part-type="species" reg="microphthalmus">microphthalmus</tp:taxon-name-part></tp:taxon-name>
                  </italic>
                </td><td rowspan="1" colspan="1" style="color: #396ba6">
                  <ext-link xmlns:xlink="http://www.w3.org/1999/xlink" xlink:href="AY854690" ext-link-type="gen" xlink:type="simple">AY854690</ext-link>
                </td><td rowspan="1" colspan="1">
                  <xref ref-type="bibr" rid="B26">Xiao et al. 2005</xref>
                </td></tr><tr><td rowspan="1" colspan="1">
                  <italic>
                    <tp:taxon-name><tp:taxon-name-part taxon-name-part-type="genus" reg="Sinocyclocheilus">Sinocyclocheilus</tp:taxon-name-part><tp:taxon-name-part taxon-name-part-type="species" reg="multipunctatus">multipunctatus</tp:taxon-name-part></tp:taxon-name>
                  </italic>
                </td><td rowspan="1" colspan="1" style="color: #396ba6">
                  <ext-link xmlns:xlink="http://www.w3.org/1999/xlink" xlink:href="AY854713" ext-link-type="gen" xlink:type="simple">AY854713</ext-link>
                </td><td rowspan="1" colspan="1">
                  <xref ref-type="bibr" rid="B26">Xiao et al. 2005</xref>
                </td></tr><tr><td rowspan="1" colspan="1">
                  <italic>
                    <tp:taxon-name><tp:taxon-name-part taxon-name-part-type="genus" reg="Sinocyclocheilus">Sinocyclocheilus</tp:taxon-name-part><tp:taxon-name-part taxon-name-part-type="species" reg="oxycephalus">oxycephalus</tp:taxon-name-part></tp:taxon-name>
                  </italic>
                </td><td rowspan="1" colspan="1" style="color: #396ba6">
                  <ext-link xmlns:xlink="http://www.w3.org/1999/xlink" xlink:href="AY854685" ext-link-type="gen" xlink:type="simple">AY854685</ext-link>
                </td><td rowspan="1" colspan="1">
                  <xref ref-type="bibr" rid="B26">Xiao et al. 2005</xref>
                </td></tr><tr><td rowspan="1" colspan="1">
                  <italic>
                    <tp:taxon-name><tp:taxon-name-part taxon-name-part-type="genus" reg="Sinocyclocheilus">Sinocyclocheilus</tp:taxon-name-part><tp:taxon-name-part taxon-name-part-type="species" reg="punctatus">punctatus</tp:taxon-name-part></tp:taxon-name>
                  </italic>
                </td><td rowspan="1" colspan="1" style="color: #396ba6">
                  <ext-link xmlns:xlink="http://www.w3.org/1999/xlink" xlink:href="OQ718405" ext-link-type="gen" xlink:type="simple">OQ718405</ext-link>
                </td><td rowspan="1" colspan="1">
                  <xref ref-type="bibr" rid="B16">Luo et al. 2023</xref>
                </td></tr><tr><td rowspan="1" colspan="1">
                  <italic>
                    <tp:taxon-name><tp:taxon-name-part taxon-name-part-type="genus" reg="Sinocyclocheilus">Sinocyclocheilus</tp:taxon-name-part><tp:taxon-name-part taxon-name-part-type="species" reg="purpureus">purpureus</tp:taxon-name-part></tp:taxon-name>
                  </italic>
                </td><td rowspan="1" colspan="1" style="color: #396ba6">
                  <ext-link xmlns:xlink="http://www.w3.org/1999/xlink" xlink:href="EU366194" ext-link-type="gen" xlink:type="simple">EU366194</ext-link>
                </td><td rowspan="1" colspan="1">
                  <xref ref-type="bibr" rid="B13">Li et al. 2008</xref>
                </td></tr><tr><td rowspan="1" colspan="1">
                  <italic>
                    <tp:taxon-name><tp:taxon-name-part taxon-name-part-type="genus" reg="Sinocyclocheilus">Sinocyclocheilus</tp:taxon-name-part><tp:taxon-name-part taxon-name-part-type="species" reg="qiubeiensis">qiubeiensis</tp:taxon-name-part></tp:taxon-name>
                  </italic>
                </td><td rowspan="1" colspan="1" style="color: #396ba6">
                  <ext-link xmlns:xlink="http://www.w3.org/1999/xlink" xlink:href="MF324975" ext-link-type="gen" xlink:type="simple">MF324975</ext-link>
                </td><td rowspan="1" colspan="1">Chen et al. 2018</td></tr><tr><td rowspan="1" colspan="1">
                  <italic>
                    <tp:taxon-name><tp:taxon-name-part taxon-name-part-type="genus" reg="Sinocyclocheilus">Sinocyclocheilus</tp:taxon-name-part><tp:taxon-name-part taxon-name-part-type="species" reg="qujingensis">qujingensis</tp:taxon-name-part></tp:taxon-name>
                  </italic>
                </td><td rowspan="1" colspan="1" style="color: #396ba6">
                  <ext-link xmlns:xlink="http://www.w3.org/1999/xlink" xlink:href="AY854719" ext-link-type="gen" xlink:type="simple">AY854719</ext-link>
                </td><td rowspan="1" colspan="1">
                  <xref ref-type="bibr" rid="B13">Li et al. 2008</xref>
                </td></tr><tr><td rowspan="1" colspan="1">
                  <italic>
                    <tp:taxon-name><tp:taxon-name-part taxon-name-part-type="genus" reg="Sinocyclocheilus">Sinocyclocheilus</tp:taxon-name-part><tp:taxon-name-part taxon-name-part-type="species" reg="rhinocerous">rhinocerous</tp:taxon-name-part></tp:taxon-name>
                  </italic>
                </td><td rowspan="1" colspan="1" style="color: #396ba6">
                  <ext-link xmlns:xlink="http://www.w3.org/1999/xlink" xlink:href="AY854720" ext-link-type="gen" xlink:type="simple">AY854720</ext-link>
                </td><td rowspan="1" colspan="1">
                  <xref ref-type="bibr" rid="B26">Xiao et al. 2005</xref>
                </td></tr><tr><td rowspan="1" colspan="1">
                  <italic>
                    <tp:taxon-name><tp:taxon-name-part taxon-name-part-type="genus" reg="Sinocyclocheilus">Sinocyclocheilus</tp:taxon-name-part><tp:taxon-name-part taxon-name-part-type="species" reg="ronganensis">ronganensis</tp:taxon-name-part></tp:taxon-name>
                  </italic>
                </td><td rowspan="1" colspan="1" style="color: #396ba6">
                  <ext-link xmlns:xlink="http://www.w3.org/1999/xlink" xlink:href="KX778473" ext-link-type="gen" xlink:type="simple">KX778473</ext-link>
                </td><td rowspan="1" colspan="1">Luo et al. 2017</td></tr><tr><td rowspan="1" colspan="1">
                  <italic>
                    <tp:taxon-name><tp:taxon-name-part taxon-name-part-type="genus" reg="Sinocyclocheilus">Sinocyclocheilus</tp:taxon-name-part><tp:taxon-name-part taxon-name-part-type="species" reg="sanxiaensis">sanxiaensis</tp:taxon-name-part></tp:taxon-name>
                  </italic>
                </td><td rowspan="1" colspan="1" style="color: #396ba6">
                  <ext-link xmlns:xlink="http://www.w3.org/1999/xlink" xlink:href="MN106258" ext-link-type="gen" xlink:type="simple">MN106258</ext-link>
                </td><td rowspan="1" colspan="1">
                  <xref ref-type="bibr" rid="B7">Jiang et al. 2019</xref>
                </td></tr><tr><td rowspan="1" colspan="1">
                  <italic>
                    <tp:taxon-name><tp:taxon-name-part taxon-name-part-type="genus" reg="Sinocyclocheilus">Sinocyclocheilus</tp:taxon-name-part><tp:taxon-name-part taxon-name-part-type="species" reg="simengensis">simengensis</tp:taxon-name-part></tp:taxon-name>
                  </italic>
                </td><td rowspan="1" colspan="1" style="color: #396ba6">
                  <ext-link xmlns:xlink="http://www.w3.org/1999/xlink" xlink:href="OQ718406" ext-link-type="gen" xlink:type="simple">OQ718406</ext-link>
                </td><td rowspan="1" colspan="1">
                  <xref ref-type="bibr" rid="B16">Luo et al. 2023</xref>
                </td></tr><tr><td rowspan="1" colspan="1">
                  <italic>
                    <tp:taxon-name><tp:taxon-name-part taxon-name-part-type="genus" reg="Sinocyclocheilus">Sinocyclocheilus</tp:taxon-name-part><tp:taxon-name-part taxon-name-part-type="species" reg="tianlinensis">tianlinensis</tp:taxon-name-part></tp:taxon-name>
                  </italic>
                </td><td rowspan="1" colspan="1" style="color: #396ba6">
                  <ext-link xmlns:xlink="http://www.w3.org/1999/xlink" xlink:href="OQ718407" ext-link-type="gen" xlink:type="simple">OQ718407</ext-link>
                </td><td rowspan="1" colspan="1">
                  <xref ref-type="bibr" rid="B16">Luo et al. 2023</xref>
                </td></tr><tr><td rowspan="1" colspan="1">
                  <italic>
                    <tp:taxon-name><tp:taxon-name-part taxon-name-part-type="genus" reg="Sinocyclocheilus">Sinocyclocheilus</tp:taxon-name-part><tp:taxon-name-part taxon-name-part-type="species" reg="tingi">tingi</tp:taxon-name-part></tp:taxon-name>
                  </italic>
                </td><td rowspan="1" colspan="1" style="color: #396ba6">
                  <ext-link xmlns:xlink="http://www.w3.org/1999/xlink" xlink:href="AY854701" ext-link-type="gen" xlink:type="simple">AY854701</ext-link>
                </td><td rowspan="1" colspan="1">
                  <xref ref-type="bibr" rid="B26">Xiao et al. 2005</xref>
                </td></tr><tr><td rowspan="1" colspan="1">
                  <italic>
                    <tp:taxon-name><tp:taxon-name-part taxon-name-part-type="genus" reg="Sinocyclocheilus">Sinocyclocheilus</tp:taxon-name-part><tp:taxon-name-part taxon-name-part-type="species" reg="wenshanensis">wenshanensis</tp:taxon-name-part></tp:taxon-name>
                  </italic>
                </td><td rowspan="1" colspan="1" style="color: #396ba6">
                  <ext-link xmlns:xlink="http://www.w3.org/1999/xlink" xlink:href="OQ718408" ext-link-type="gen" xlink:type="simple">OQ718408</ext-link>
                </td><td rowspan="1" colspan="1">
                  <xref ref-type="bibr" rid="B16">Luo et al. 2023</xref>
                </td></tr><tr><td rowspan="1" colspan="1">
                  <italic>
                    <tp:taxon-name><tp:taxon-name-part taxon-name-part-type="genus" reg="Sinocyclocheilus">Sinocyclocheilus</tp:taxon-name-part><tp:taxon-name-part taxon-name-part-type="species" reg="wumengshanensis">wumengshanensis</tp:taxon-name-part></tp:taxon-name>
                  </italic>
                </td><td rowspan="1" colspan="1" style="color: #396ba6">
                  <ext-link xmlns:xlink="http://www.w3.org/1999/xlink" xlink:href="NC039769" ext-link-type="gen" xlink:type="simple">NC039769</ext-link>
                </td><td rowspan="1" colspan="1">
                  <xref ref-type="bibr" rid="B3">Chen et al. 2017</xref>
                </td></tr><tr><td rowspan="1" colspan="1">
                  <italic>
                    <tp:taxon-name><tp:taxon-name-part taxon-name-part-type="genus" reg="Sinocyclocheilus">Sinocyclocheilus</tp:taxon-name-part><tp:taxon-name-part taxon-name-part-type="species" reg="xichouensis">xichouensis</tp:taxon-name-part></tp:taxon-name>
                  </italic>
                </td><td rowspan="1" colspan="1" style="color: #396ba6">
                  <ext-link xmlns:xlink="http://www.w3.org/1999/xlink" xlink:href="OQ718409" ext-link-type="gen" xlink:type="simple">OQ718409</ext-link>
                </td><td rowspan="1" colspan="1">
                  <xref ref-type="bibr" rid="B16">Luo et al. 2023</xref>
                </td></tr><tr><td rowspan="1" colspan="1">
                  <italic>
                    <tp:taxon-name><tp:taxon-name-part taxon-name-part-type="genus" reg="Sinocyclocheilus">Sinocyclocheilus</tp:taxon-name-part><tp:taxon-name-part taxon-name-part-type="species" reg="xingyiensis">xingyiensis</tp:taxon-name-part></tp:taxon-name>
                  </italic>
                </td><td rowspan="1" colspan="1" style="color: #396ba6">
                  <ext-link xmlns:xlink="http://www.w3.org/1999/xlink" xlink:href="ON573218" ext-link-type="gen" xlink:type="simple">ON573218</ext-link>
                </td><td rowspan="1" colspan="1">
                  <xref ref-type="bibr" rid="B16">Luo et al. 2023</xref>
                </td></tr><tr><td rowspan="1" colspan="1">
                  <italic>
                    <tp:taxon-name><tp:taxon-name-part taxon-name-part-type="genus" reg="Sinocyclocheilus">Sinocyclocheilus</tp:taxon-name-part><tp:taxon-name-part taxon-name-part-type="species" reg="xunlensis">xunlensis</tp:taxon-name-part></tp:taxon-name>
                  </italic>
                </td><td rowspan="1" colspan="1" style="color: #396ba6">
                  <ext-link xmlns:xlink="http://www.w3.org/1999/xlink" xlink:href="EU366190" ext-link-type="gen" xlink:type="simple">EU366190</ext-link>
                </td><td rowspan="1" colspan="1">
                  <xref ref-type="bibr" rid="B13">Li et al. 2008</xref>
                </td></tr><tr><td rowspan="1" colspan="1">
                  <italic>
                    <tp:taxon-name><tp:taxon-name-part taxon-name-part-type="genus" reg="Sinocyclocheilus">Sinocyclocheilus</tp:taxon-name-part><tp:taxon-name-part taxon-name-part-type="species" reg="yangzongensis">yangzongensis</tp:taxon-name-part></tp:taxon-name>
                  </italic>
                </td><td rowspan="1" colspan="1" style="color: #396ba6">
                  <ext-link xmlns:xlink="http://www.w3.org/1999/xlink" xlink:href="AY854726" ext-link-type="gen" xlink:type="simple">AY854726</ext-link>
                </td><td rowspan="1" colspan="1">
                  <xref ref-type="bibr" rid="B26">Xiao et al. 2005</xref>
                </td></tr><tr><td rowspan="1" colspan="1">
                  <italic>
                    <tp:taxon-name><tp:taxon-name-part taxon-name-part-type="genus" reg="Sinocyclocheilus">Sinocyclocheilus</tp:taxon-name-part><tp:taxon-name-part taxon-name-part-type="species" reg="yimenensis">yimenensis</tp:taxon-name-part></tp:taxon-name>
                  </italic>
                </td><td rowspan="1" colspan="1" style="color: #396ba6">
                  <ext-link xmlns:xlink="http://www.w3.org/1999/xlink" xlink:href="EU366191" ext-link-type="gen" xlink:type="simple">EU366191</ext-link>
                </td><td rowspan="1" colspan="1">
                  <xref ref-type="bibr" rid="B13">Li et al. 2008</xref>
                </td></tr><tr><td rowspan="1" colspan="1">
                  <italic>
                    <tp:taxon-name><tp:taxon-name-part taxon-name-part-type="genus" reg="Sinocyclocheilus">Sinocyclocheilus</tp:taxon-name-part><tp:taxon-name-part taxon-name-part-type="species" reg="yishanensis">yishanensis</tp:taxon-name-part></tp:taxon-name>
                  </italic>
                </td><td rowspan="1" colspan="1" style="color: #396ba6">
                  <ext-link xmlns:xlink="http://www.w3.org/1999/xlink" xlink:href="AB196443" ext-link-type="gen" xlink:type="simple">AB196443</ext-link>
                </td><td rowspan="1" colspan="1">
                  <xref ref-type="bibr" rid="B32">Zhao et al. 2006</xref>
                </td></tr><tr><td rowspan="1" colspan="1">
                  <italic>
                    <tp:taxon-name><tp:taxon-name-part taxon-name-part-type="genus" reg="Sinocyclocheilus">Sinocyclocheilus</tp:taxon-name-part><tp:taxon-name-part taxon-name-part-type="species" reg="zhenfengensis">zhenfengensis</tp:taxon-name-part></tp:taxon-name>
                  </italic>
                </td><td rowspan="1" colspan="1" style="color: #396ba6">
                  <ext-link xmlns:xlink="http://www.w3.org/1999/xlink" xlink:href="MW014317" ext-link-type="gen" xlink:type="simple">MW014317</ext-link>
                </td><td rowspan="1" colspan="1">Wen et al. 2021</td></tr><tr><td rowspan="1" colspan="1"><italic><tp:taxon-name><tp:taxon-name-part taxon-name-part-type="genus" reg="Sinocyclocheilus">Sinocyclocheilus</tp:taxon-name-part><tp:taxon-name-part taxon-name-part-type="species" reg="zhenningensis">zhenningensis</tp:taxon-name-part></tp:taxon-name></italic> ZN-2</td><td rowspan="1" colspan="1" style="color: #396ba6">
                  <ext-link xmlns:xlink="http://www.w3.org/1999/xlink" xlink:href="PQ139368" ext-link-type="gen" xlink:type="simple">PQ139368</ext-link>
                </td><td rowspan="1" colspan="1">This study</td></tr><tr><td rowspan="1" colspan="1"><italic><tp:taxon-name><tp:taxon-name-part taxon-name-part-type="genus" reg="Sinocyclocheilus">Sinocyclocheilus</tp:taxon-name-part><tp:taxon-name-part taxon-name-part-type="species" reg="zhenningensis">zhenningensis</tp:taxon-name-part></tp:taxon-name></italic> ZN-3</td><td rowspan="1" colspan="1" style="color: #396ba6">
                  <ext-link xmlns:xlink="http://www.w3.org/1999/xlink" xlink:href="PQ139369" ext-link-type="gen" xlink:type="simple">PQ139369</ext-link>
                </td><td rowspan="1" colspan="1">This study</td></tr><tr><td rowspan="1" colspan="1"><italic><tp:taxon-name><tp:taxon-name-part taxon-name-part-type="genus" reg="Sinocyclocheilus">Sinocyclocheilus</tp:taxon-name-part><tp:taxon-name-part taxon-name-part-type="species" reg="zhenningensis">zhenningensis</tp:taxon-name-part></tp:taxon-name></italic> ZN-8</td><td rowspan="1" colspan="1" style="color: #396ba6">
                  <ext-link xmlns:xlink="http://www.w3.org/1999/xlink" xlink:href="PQ139367" ext-link-type="gen" xlink:type="simple">PQ139367</ext-link>
                </td><td rowspan="1" colspan="1">This study</td></tr><tr><td rowspan="1" colspan="1">
                  <italic>
                    <tp:taxon-name><tp:taxon-name-part taxon-name-part-type="genus" reg="Schizothorax">Schizothorax</tp:taxon-name-part><tp:taxon-name-part taxon-name-part-type="species" reg="macropogon">macropogon</tp:taxon-name-part></tp:taxon-name>
                  </italic>
                </td><td rowspan="1" colspan="1" style="color: #396ba6">
                  <ext-link xmlns:xlink="http://www.w3.org/1999/xlink" xlink:href="AY954266" ext-link-type="gen" xlink:type="simple">AY954266</ext-link>
                </td><td rowspan="1" colspan="1">He and Chen 2006</td></tr><tr><td rowspan="1" colspan="1">
                  <italic>
                    <tp:taxon-name><tp:taxon-name-part taxon-name-part-type="genus" reg="Cyprinus">Cyprinus</tp:taxon-name-part><tp:taxon-name-part taxon-name-part-type="species" reg="carpio">carpio</tp:taxon-name-part></tp:taxon-name>
                  </italic>
                </td><td rowspan="1" colspan="1" style="color: #396ba6">
                  <ext-link xmlns:xlink="http://www.w3.org/1999/xlink" xlink:href="DQ868875" ext-link-type="gen" xlink:type="simple">DQ868875</ext-link>
                </td><td rowspan="1" colspan="1">Tsipas et al. 2009</td></tr></tbody></table></table-wrap></tp:treatment-sec><ref-list><ref id="B32"><mixed-citation xmlns:xlink="http://www.w3.org/1999/xlink" xlink:type="simple"><person-group><name name-style="western"><surname>Zhao</surname><given-names>YH</given-names></name><name name-style="western"><surname>Watanabe</surname><given-names>K</given-names></name><name name-style="western"><surname>Zhang</surname><given-names>CG</given-names></name></person-group> (<year>2006</year>) <article-title><italic><tp:taxon-name><tp:taxon-name-part taxon-name-part-type="genus">Sinocyclocheilus</tp:taxon-name-part><tp:taxon-name-part taxon-name-part-type="species">donglanensis</tp:taxon-name-part></tp:taxon-name></italic>, a new cavefish (<tp:taxon-name><tp:taxon-name-part taxon-name-part-type="subclass">Teleostei</tp:taxon-name-part></tp:taxon-name>: <tp:taxon-name><tp:taxon-name-part taxon-name-part-type="order">Cypriniformes</tp:taxon-name-part></tp:taxon-name>) from Guangxi, China.</article-title><source>Ichthyological Research</source><volume>53</volume>(<issue>2</issue>): <fpage>121</fpage>–<lpage>128</lpage>. <ext-link xlink:href="10.1007/s10228-005-0317-z" ext-link-type="doi" xlink:type="simple">https://doi.org/10.1007/s10228-005-0317-z</ext-link></mixed-citation></ref><ref id="B26"><mixed-citation xmlns:xlink="http://www.w3.org/1999/xlink" xlink:type="simple"><person-group><name name-style="western"><surname>Xiao</surname><given-names>H</given-names></name><name name-style="western"><surname>Chen</surname><given-names>SY</given-names></name><name name-style="western"><surname>Liu</surname><given-names>ZM</given-names></name><name name-style="western"><surname>Zhang</surname><given-names>RD</given-names></name><name name-style="western"><surname>Li</surname><given-names>WX</given-names></name><name name-style="western"><surname>Zan</surname><given-names>RG</given-names></name><name name-style="western"><surname>Zhang</surname><given-names>YP</given-names></name></person-group> (<year>2005</year>) <article-title>Molecular phylogeny of <italic><tp:taxon-name><tp:taxon-name-part taxon-name-part-type="genus">Sinocyclocheilus</tp:taxon-name-part></tp:taxon-name></italic> (<tp:taxon-name><tp:taxon-name-part taxon-name-part-type="order">Cypriniformes</tp:taxon-name-part></tp:taxon-name>: <tp:taxon-name><tp:taxon-name-part taxon-name-part-type="family">Cyprinidae</tp:taxon-name-part></tp:taxon-name>) inferred from mitochondrial DNA sequences.</article-title><source>Molecular Phylogenetics and Evolution</source><volume>36</volume>(<issue>1</issue>): <fpage>67</fpage>–<lpage>77</lpage>. <ext-link xlink:href="10.1016/j.ympev.2004.12.007" ext-link-type="doi" xlink:type="simple">https://doi.org/10.1016/j.ympev.2004.12.007</ext-link></mixed-citation></ref><ref id="B15"><mixed-citation xmlns:xlink="http://www.w3.org/1999/xlink" xlink:type="simple"><person-group><name name-style="western"><surname>Luo</surname><given-names>Q</given-names></name><name name-style="western"><surname>Zhang</surname><given-names>RY</given-names></name></person-group> (<year>2021</year>) <article-title>The complete mitochondrial genome and phylogenetic analysis of <italic><tp:taxon-name><tp:taxon-name-part taxon-name-part-type="genus">Sinocyclocheilus</tp:taxon-name-part><tp:taxon-name-part taxon-name-part-type="species">angularis</tp:taxon-name-part></tp:taxon-name></italic> (<tp:taxon-name><tp:taxon-name-part taxon-name-part-type="order">Cypriniformes</tp:taxon-name-part></tp:taxon-name>: <tp:taxon-name><tp:taxon-name-part taxon-name-part-type="family">Cyprinidae</tp:taxon-name-part></tp:taxon-name>).</article-title><source>Mitochondrial DNA Part B</source><volume>6</volume>(<issue>12</issue>): <fpage>3438</fpage>–<lpage>3439</lpage>. <ext-link xlink:href="10.1080/23802359.2021.1920862" ext-link-type="doi" xlink:type="simple">https://doi.org/10.1080/23802359.2021.1920862</ext-link></mixed-citation></ref><ref id="B6"><mixed-citation xmlns:xlink="http://www.w3.org/1999/xlink" xlink:type="simple"><person-group><name name-style="western"><surname>He</surname><given-names>SY</given-names></name><name name-style="western"><surname>Lu</surname><given-names>J</given-names></name><name name-style="western"><surname>Jiang</surname><given-names>WS</given-names></name><name name-style="western"><surname>Yang</surname><given-names>S</given-names></name><name name-style="western"><surname>Yang</surname><given-names>JX</given-names></name><name name-style="western"><surname>Shi</surname><given-names>Q</given-names></name></person-group> (<year>2016</year>) <article-title>The complete mitochondrial genome sequence of a cavefish <italic><tp:taxon-name><tp:taxon-name-part taxon-name-part-type="genus">Sinocyclocheilus</tp:taxon-name-part><tp:taxon-name-part taxon-name-part-type="species">anshuiensis</tp:taxon-name-part></tp:taxon-name></italic> (<tp:taxon-name><tp:taxon-name-part taxon-name-part-type="order">Cypriniformes</tp:taxon-name-part></tp:taxon-name>: <tp:taxon-name><tp:taxon-name-part taxon-name-part-type="family">Cyprinidae</tp:taxon-name-part></tp:taxon-name>).</article-title><source>Mitochondrial DNA Part A</source><volume>27</volume>(<issue>6</issue>): <fpage>4256</fpage>–<lpage>4258</lpage>. <ext-link xlink:href="10.3109/19401736.2015.1046127" ext-link-type="doi" xlink:type="simple">https://doi.org/10.3109/19401736.2015.1046127</ext-link></mixed-citation></ref><ref id="B16"><mixed-citation xmlns:xlink="http://www.w3.org/1999/xlink" xlink:type="simple"><person-group><name name-style="western"><surname>Luo</surname><given-names>Q</given-names></name><name name-style="western"><surname>Tang</surname><given-names>Q</given-names></name><name name-style="western"><surname>Deng</surname><given-names>L</given-names></name><name name-style="western"><surname>Duan</surname><given-names>Q</given-names></name><name name-style="western"><surname>Zhang</surname><given-names>RY</given-names></name></person-group> (<year>2023</year>) <article-title>A new cavefish of <italic><tp:taxon-name><tp:taxon-name-part taxon-name-part-type="genus">Sinocyclocheilus</tp:taxon-name-part></tp:taxon-name></italic> (<tp:taxon-name><tp:taxon-name-part taxon-name-part-type="subclass">Teleostei</tp:taxon-name-part></tp:taxon-name>: <tp:taxon-name><tp:taxon-name-part taxon-name-part-type="order">Cypriniformes</tp:taxon-name-part></tp:taxon-name>: <tp:taxon-name><tp:taxon-name-part taxon-name-part-type="family">Cyprinidae</tp:taxon-name-part></tp:taxon-name>) from the Nanpanjiang River in Guizhou, China.</article-title><source>Journal of Fish Biology</source><volume>104</volume>(<issue>2</issue>): <fpage>484</fpage>–<lpage>496</lpage>. <ext-link xlink:href="10.1111/jfb.15490" ext-link-type="doi" xlink:type="simple">https://doi.org/10.1111/jfb.15490</ext-link></mixed-citation></ref><ref id="B21"><mixed-citation xmlns:xlink="http://www.w3.org/1999/xlink" xlink:type="simple"><person-group><name name-style="western"><surname>Shao</surname><given-names>WH</given-names></name><name name-style="western"><surname>Cheng</surname><given-names>GY</given-names></name><name name-style="western"><surname>Lu</surname><given-names>XL</given-names></name><name name-style="western"><surname>Zhou</surname><given-names>JJ</given-names></name><name name-style="western"><surname>Zeng</surname><given-names>ZX</given-names></name></person-group> (<year>2024</year>) <article-title>Description of a new troglobitic <italic><tp:taxon-name><tp:taxon-name-part taxon-name-part-type="genus">Sinocyclocheilus</tp:taxon-name-part></tp:taxon-name></italic> (<tp:taxon-name><tp:taxon-name-part taxon-name-part-type="class">Pisces</tp:taxon-name-part></tp:taxon-name>, <tp:taxon-name><tp:taxon-name-part taxon-name-part-type="family">Cyprinidae</tp:taxon-name-part></tp:taxon-name>) species from the upper Yangtze River Basin in Guizhou, South China.</article-title><source>Zoosystematics and Evolution</source><volume>100</volume>(<issue>2</issue>): <fpage>515</fpage>–<lpage>529</lpage>. <ext-link xlink:href="10.3897/zse.100.119520" ext-link-type="doi" xlink:type="simple">https://doi.org/10.3897/zse.100.119520</ext-link></mixed-citation></ref><ref id="B27"><mixed-citation xmlns:xlink="http://www.w3.org/1999/xlink" xlink:type="simple"><person-group><name name-style="western"><surname>Xu</surname><given-names>GF</given-names></name><name name-style="western"><surname>Li</surname><given-names>JY</given-names></name><name name-style="western"><surname>Huang</surname><given-names>TQ</given-names></name><name name-style="western"><surname>Gu</surname><given-names>W</given-names></name><name name-style="western"><surname>Zhang</surname><given-names>YY</given-names></name><name name-style="western"><surname>Wang</surname><given-names>BQ</given-names></name></person-group> (<year>2019</year>) <article-title>The complete mitochondrial genome of <italic><tp:taxon-name><tp:taxon-name-part taxon-name-part-type="genus">Sinocyclocheilus</tp:taxon-name-part><tp:taxon-name-part taxon-name-part-type="species">huizeensis</tp:taxon-name-part></tp:taxon-name></italic> (<tp:taxon-name><tp:taxon-name-part taxon-name-part-type="order">Cypriniformes</tp:taxon-name-part></tp:taxon-name>: <tp:taxon-name><tp:taxon-name-part taxon-name-part-type="family">Cyprinidae</tp:taxon-name-part></tp:taxon-name>).</article-title><source>Mitochondrial DNA Part B</source><volume>4</volume>(<issue>1</issue>): <fpage>170</fpage>–<lpage>171</lpage>. <ext-link xlink:href="10.1080/23802359.2018.1544868" ext-link-type="doi" xlink:type="simple">https://doi.org/10.1080/23802359.2018.1544868</ext-link></mixed-citation></ref><ref id="B28"><mixed-citation xmlns:xlink="http://www.w3.org/1999/xlink" xlink:type="simple"><person-group><name name-style="western"><surname>Xu</surname><given-names>C</given-names></name><name name-style="western"><surname>Luo</surname><given-names>T</given-names></name><name name-style="western"><surname>Zhou</surname><given-names>JJ</given-names></name><name name-style="western"><surname>Wu</surname><given-names>L</given-names></name><name name-style="western"><surname>Zhao</surname><given-names>XR</given-names></name><name name-style="western"><surname>Yang</surname><given-names>HF</given-names></name><name name-style="western"><surname>Xiao</surname><given-names>N</given-names></name><name name-style="western"><surname>Zhou</surname><given-names>J</given-names></name></person-group> (<year>2023</year>) <article-title><italic><tp:taxon-name><tp:taxon-name-part taxon-name-part-type="genus">Sinocyclocheilus</tp:taxon-name-part><tp:taxon-name-part taxon-name-part-type="species">longicornus</tp:taxon-name-part></tp:taxon-name></italic> (<tp:taxon-name><tp:taxon-name-part taxon-name-part-type="order">Cypriniformes</tp:taxon-name-part></tp:taxon-name>, <tp:taxon-name><tp:taxon-name-part taxon-name-part-type="family">Cyprinidae</tp:taxon-name-part></tp:taxon-name>), a new species of microphthalmic hypogean fish from Guizhou, Southwest China.</article-title><source>ZooKeys</source><volume>1141</volume>: <fpage>1</fpage>–<lpage>28</lpage>. <ext-link xlink:href="10.3897/zookeys.1141.91501" ext-link-type="doi" xlink:type="simple">https://doi.org/10.3897/zookeys.1141.91501</ext-link></mixed-citation></ref><ref id="B13"><mixed-citation xmlns:xlink="http://www.w3.org/1999/xlink" xlink:type="simple"><person-group><name name-style="western"><surname>Li</surname><given-names>ZQ</given-names></name><name name-style="western"><surname>Guo</surname><given-names>BC</given-names></name><name name-style="western"><surname>Li</surname><given-names>JB</given-names></name><name name-style="western"><surname>He</surname><given-names>SP</given-names></name><name name-style="western"><surname>Chen</surname><given-names>YY</given-names></name></person-group> (<year>2008</year>) <article-title>Bayesian mixed models and divergence time estimation of Chinese cavefishes (<tp:taxon-name><tp:taxon-name-part taxon-name-part-type="family">Cyprinidae</tp:taxon-name-part></tp:taxon-name>: <italic><tp:taxon-name><tp:taxon-name-part taxon-name-part-type="genus">Sinocyclocheilus</tp:taxon-name-part></tp:taxon-name></italic>).</article-title><source>Chinese Science Bulletin</source><volume>53</volume>: <fpage>2342</fpage>–<lpage>2352</lpage>. <ext-link xlink:href="10.1007/s11434-008-0297-2" ext-link-type="doi" xlink:type="simple">https://doi.org/10.1007/s11434-008-0297-2</ext-link></mixed-citation></ref><ref id="B7"><mixed-citation xmlns:xlink="http://www.w3.org/1999/xlink" xlink:type="simple"><person-group><name name-style="western"><surname>Jiang</surname><given-names>WS</given-names></name><name name-style="western"><surname>Li</surname><given-names>J</given-names></name><name name-style="western"><surname>Lei</surname><given-names>XZ</given-names></name><name name-style="western"><surname>Wen</surname><given-names>ZR</given-names></name><name name-style="western"><surname>Han</surname><given-names>YZ</given-names></name><name name-style="western"><surname>Yang</surname><given-names>JX</given-names></name><name name-style="western"><surname>Chang</surname><given-names>JB</given-names></name></person-group> (<year>2019</year>) <article-title><italic><tp:taxon-name><tp:taxon-name-part taxon-name-part-type="genus">Sinocyclocheilus</tp:taxon-name-part><tp:taxon-name-part taxon-name-part-type="species">sanxiaensis</tp:taxon-name-part></tp:taxon-name></italic>, a new blind fish from the Three Gorges of Yangtze River provides insights into speciation of Chinese cavefish.</article-title><source>Zoological Research</source><volume>40</volume>(<issue>6</issue>): <fpage>552</fpage>–<lpage>557</lpage>. <ext-link xlink:href="10.24272/j.issn.2095-8137.2019.065" ext-link-type="doi" xlink:type="simple">https://doi.org/10.24272/j.issn.2095-8137.2019.065</ext-link></mixed-citation></ref><ref id="B3"><mixed-citation xmlns:xlink="http://www.w3.org/1999/xlink" xlink:type="simple"><person-group><name name-style="western"><surname>Chen</surname><given-names>HY</given-names></name><name name-style="western"><surname>Li</surname><given-names>CQ</given-names></name><name name-style="western"><surname>Chen</surname><given-names>SY</given-names></name><name name-style="western"><surname>Xiao</surname><given-names>H</given-names></name></person-group> (<year>2017</year>) <article-title>The complete mitochondrial genome sequence and phylogenetic position of <italic><tp:taxon-name><tp:taxon-name-part taxon-name-part-type="genus">Sinocyclocheilus</tp:taxon-name-part><tp:taxon-name-part taxon-name-part-type="species">wumengshanensis</tp:taxon-name-part></tp:taxon-name></italic> (<tp:taxon-name><tp:taxon-name-part taxon-name-part-type="order">Cypriniformes</tp:taxon-name-part></tp:taxon-name>: <tp:taxon-name><tp:taxon-name-part taxon-name-part-type="family">Cyprinidae</tp:taxon-name-part></tp:taxon-name>).</article-title><source>Mitochondrial DNA Part B</source><volume>2</volume>(<issue>2</issue>): <fpage>821</fpage>–<lpage>822</lpage>. <ext-link xlink:href="10.1080/23802359.2017.1407701" ext-link-type="doi" xlink:type="simple">https://doi.org/10.1080/23802359.2017.1407701</ext-link></mixed-citation></ref><ref id="B31"><mixed-citation xmlns:xlink="http://www.w3.org/1999/xlink" xlink:type="simple"><person-group><name name-style="western"><surname>Zhao</surname><given-names>YH</given-names></name><name name-style="western"><surname>Zhang</surname><given-names>CG</given-names></name></person-group> (<year>2009</year>) Endemic Fishes of <italic><tp:taxon-name><tp:taxon-name-part taxon-name-part-type="genus">Sinocyclocheilus</tp:taxon-name-part></tp:taxon-name></italic> (<tp:taxon-name><tp:taxon-name-part taxon-name-part-type="order">Cypriniformes</tp:taxon-name-part></tp:taxon-name>: <tp:taxon-name><tp:taxon-name-part taxon-name-part-type="family">Cyprinidae</tp:taxon-name-part></tp:taxon-name>) in China–Species Diversity, Cave Adaptation, Systematics and Zoogeography. Science Press, Beijing. [In Chinese]</mixed-citation></ref></ref-list></tp:taxon-treatment>
